# Supplementary material for: Emergent Ferroelectric Nematic and Heliconical Ferroelectric Nematic States in an Achiral “Straight” Polar Rod Mesogen
Source: Adv Sci (Weinh). 2024 Aug 5;11(39):2405718. doi: 10.1002/advs.202405718 (PMC11633337; doi:10.1002/advs.202405718)
Supplement: Supplementary file 2 — Supporting cif [file ADVS-11-2405718-s001.cif]

 
data_6BOE
 
_audit_creation_method            'SHELXL-2018/3'
_shelx_SHELXL_version_number      '2018/3'
_chemical_name_systematic         ?
_chemical_name_common             ?
_chemical_melting_point           ?
_chemical_formula_moiety          'C32 H25 F6 N O3' 
_chemical_formula_sum             'C32 H25 F6 N O3' 
_chemical_formula_weight          585.53

loop_
 _atom_type_symbol
 _atom_type_description
 _atom_type_scat_dispersion_real
 _atom_type_scat_dispersion_imag
 _atom_type_scat_source
 'C'  'C'   0.0181   0.0091
 'International Tables Vol C Tables 4.2.6.8 and 6.1.1.4'
 'H'  'H'   0.0000   0.0000
 'International Tables Vol C Tables 4.2.6.8 and 6.1.1.4'
 'N'  'N'   0.0311   0.0180
 'International Tables Vol C Tables 4.2.6.8 and 6.1.1.4'
 'O'  'O'   0.0492   0.0322
 'International Tables Vol C Tables 4.2.6.8 and 6.1.1.4'
 'F'  'F'   0.0727   0.0534
 'International Tables Vol C Tables 4.2.6.8 and 6.1.1.4'
 
_space_group_crystal_system       monoclinic
_space_group_IT_number            14
_space_group_name_H-M_alt         'P 21/c'
_space_group_name_Hall            '-P 2ybc'
 
_shelx_space_group_comment
;
The symmetry employed for this shelxl refinement is uniquely defined
by the following loop, which should always be used as a source of
symmetry information in preference to the above space-group names.
They are only intended as comments.
;
 
loop_
 _space_group_symop_operation_xyz
 'x, y, z'
 '-x, y+1/2, -z+1/2'
 '-x, -y, -z'
 'x, -y-1/2, z-1/2'
 
_cell_length_a                    29.5406(2)
_cell_length_b                    25.3902(2)
_cell_length_c                    14.49345(13)
_cell_angle_alpha                 90
_cell_angle_beta                  91.1515(7)
_cell_angle_gamma                 90
_cell_volume                      10868.49(15)
_cell_formula_units_Z             16
_cell_measurement_temperature     100.00(10) 
_cell_measurement_reflns_used     72370
_cell_measurement_theta_min       1.7340
_cell_measurement_theta_max       71.3210
 
_exptl_crystal_description        needle
_exptl_crystal_colour             colourless
_exptl_crystal_density_meas       ?
_exptl_crystal_density_method     ?
_exptl_crystal_density_diffrn     1.431          
_exptl_crystal_F_000              4832
_exptl_transmission_factor_min    ?
_exptl_transmission_factor_max    ?
_exptl_crystal_size_max           0.290
_exptl_crystal_size_mid           0.090
_exptl_crystal_size_min           0.040
_exptl_absorpt_coefficient_mu     1.026
_shelx_estimated_absorpt_T_min    0.755
_shelx_estimated_absorpt_T_max    0.960
_exptl_absorpt_correction_T_min                     0.510
_exptl_absorpt_correction_T_max                     1.000
_exptl_absorpt_correction_type            gaussian
_exptl_absorpt_process_details
;
CrysAlisPro 1.171.43.90 (Rigaku Oxford Diffraction, 2023)
Numerical absorption correction based on gaussian integration over
a multifaceted crystal model
Empirical absorption correction using spherical harmonics,
implemented in SCALE3 ABSPACK scaling algorithm.
;
_oxdiff_exptl_absorpt_empirical_full_min           0.417
_oxdiff_exptl_absorpt_empirical_full_max           2.263
_oxdiff_exptl_absorpt_empirical_details
;
Empirical correction (ABSPACK) includes:
- Absorption correction using spherical harmonics
- Frame scaling
- B-factor correction
;
_diffrn_ambient_temperature 100.00(10) 
_diffrn_ambient_environment N~2~
_diffrn_source 'micro-focus sealed X-ray tube'
_diffrn_source_type 'PhotonJet (Cu) X-ray Source'
_diffrn_radiation_probe x-ray
_diffrn_radiation_type 'Cu K\a'
_diffrn_radiation_wavelength 1.54184
_diffrn_radiation_monochromator mirror
_diffrn_measurement_device 'four-circle diffractometer'
_diffrn_measurement_device_type 'XtaLAB Synergy, Single source at home/near, HyPix3000'
_diffrn_detector 'Hybrid Pixel Array Detector'
_diffrn_detector_type HyPix3000
_diffrn_detector_area_resol_mean 10.0000
_diffrn_measurement_method        '\w scans'
_diffrn_reflns_number             28833
_diffrn_reflns_av_unetI/netI      0.0343
_diffrn_reflns_av_R_equivalents   ?
_diffrn_reflns_limit_h_min        -35
_diffrn_reflns_limit_h_max        34
_diffrn_reflns_limit_k_min        -30
_diffrn_reflns_limit_k_max        29
_diffrn_reflns_limit_l_min        -17
_diffrn_reflns_limit_l_max        17
_diffrn_reflns_theta_min          2.295
_diffrn_reflns_theta_max          67.080
_diffrn_reflns_theta_full         67.080
_diffrn_measured_fraction_theta_max   1.000
_diffrn_measured_fraction_theta_full  1.000
_diffrn_reflns_Laue_measured_fraction_max    1.000
_diffrn_reflns_Laue_measured_fraction_full   1.000
_diffrn_reflns_point_group_measured_fraction_max   1.000
_diffrn_reflns_point_group_measured_fraction_full  1.000
_reflns_number_total              28833
_reflns_number_gt                 21834
_reflns_threshold_expression      'I > 2\s(I)'
_reflns_Friedel_coverage          0.000
_reflns_Friedel_fraction_max      .
_reflns_Friedel_fraction_full     .
 
_reflns_special_details
;
 _reflns_Friedel_fraction is defined as the number of unique
 Friedel pairs measured divided by the number that would be
 possible theoretically, ignoring centric projections and
 systematic absences. Completness statistics refer to single and
 composite reflections containing twin component 1 only.
;
 
_computing_data_collection        'CrysAlisPro 1.171.43.90 (Rigaku Oxford Diffraction, 2023)'
_computing_cell_refinement        'CrysAlisPro 1.171.43.90 (Rigaku Oxford Diffraction, 2023)'
_computing_data_reduction         'CrysAlisPro 1.171.43.90 (Rigaku Oxford Diffraction, 2023)'
_computing_structure_solution     'SHELXT 2018/2 (Sheldrick, 2018)'
_computing_structure_refinement   'SHELXL-2018/3 (Sheldrick, 2018)'
_computing_molecular_graphics     'SHELXLE'
_computing_publication_material   'SHELXL-2018/3 (Sheldrick, 2018)'
_refine_special_details
;
 Refined as a 2-component twin.
;
_oxdiff_twin_items       2
loop_
_twin_individual_id
_twin_individual_mass_fraction_refined
_oxdiff_twin_reflns_isolated
_oxdiff_twin_reflns_overlapped
_twin_individual_twin_lattice_type
_twin_individual_twin_matrix_11
_twin_individual_twin_matrix_12
_twin_individual_twin_matrix_13
_twin_individual_twin_matrix_21
_twin_individual_twin_matrix_22
_twin_individual_twin_matrix_23
_twin_individual_twin_matrix_31
_twin_individual_twin_matrix_32
_twin_individual_twin_matrix_33
1 0.6073 9581 361512 ref  1.0000  0.0000  0.0000  0.0000  1.0000  0.0000  0.0000  0.0000  1.0000
2 0.3927 9274 361511 nmt  0.9994 -0.0019 -0.0227  0.0008  1.0007 -0.0305  0.0060  0.0102  1.0000
_oxdiff_twin_integration_method simultaneous
_twin_special_details
;
Component 2 rotated by 1.2447\% 
around [0.86 -0.51 0.02] (reciprocal) or [0.77 -0.62 0.12] (direct)
;
_refine_ls_structure_factor_coef  Fsqd
_refine_ls_matrix_type            full
_refine_ls_weighting_scheme       calc
_refine_ls_weighting_details
'w=1/[\s^2^(Fo^2^)+(0.0494P)^2^+20.2964P] where P=(Fo^2^+2Fc^2^)/3'
_atom_sites_solution_primary      iterative
_atom_sites_solution_secondary    difmap
_atom_sites_solution_hydrogens    geom
_refine_ls_hydrogen_treatment     constr
_refine_ls_extinction_method      none
_refine_ls_extinction_coef        .
_refine_ls_number_reflns          28833
_refine_ls_number_parameters      1518
_refine_ls_number_restraints      0
_refine_ls_R_factor_all           0.1076
_refine_ls_R_factor_gt            0.0771
_refine_ls_wR_factor_ref          0.1808
_refine_ls_wR_factor_gt           0.1660
_refine_ls_goodness_of_fit_ref    1.100
_refine_ls_restrained_S_all       1.100
_refine_ls_shift/su_max           0.001
_refine_ls_shift/su_mean          0.000
 
loop_
 _atom_site_label
 _atom_site_type_symbol
 _atom_site_fract_x
 _atom_site_fract_y
 _atom_site_fract_z
 _atom_site_U_iso_or_equiv
 _atom_site_adp_type
 _atom_site_occupancy
 _atom_site_site_symmetry_order  
 _atom_site_calc_flag
 _atom_site_refinement_flags_posn
 _atom_site_refinement_flags_adp
 _atom_site_refinement_flags_occupancy
 _atom_site_disorder_assembly
 _atom_site_disorder_group
C1A C 0.88066(11) 0.75370(14) 0.5513(2) 0.0266(7) Uani 1 1 d . . . . .
C2A C 0.89800(12) 0.73002(15) 0.6316(3) 0.0300(8) Uani 1 1 d . . . . .
H2A H 0.878333 0.717766 0.678048 0.036 Uiso 1 1 calc R U . . .
C3A C 0.94395(11) 0.72489(14) 0.6419(2) 0.0280(7) Uani 1 1 d . . . . .
C4A C 0.97401(11) 0.74121(14) 0.5752(2) 0.0272(7) Uani 1 1 d . . . . .
C5A C 0.95546(11) 0.76391(15) 0.4964(2) 0.0287(8) Uani 1 1 d . . . . .
C6A C 0.90956(11) 0.77079(15) 0.4829(2) 0.0284(8) Uani 1 1 d . . . . .
H6A H 0.897907 0.786832 0.428220 0.034 Uiso 1 1 calc R U . . .
C7A C 1.02223(12) 0.73546(15) 0.5882(2) 0.0302(8) Uani 1 1 d . . . . .
C8A C 0.83116(11) 0.76475(14) 0.5416(2) 0.0254(7) Uani 1 1 d . . . . .
C9A C 0.79916(11) 0.72597(14) 0.5215(2) 0.0272(7) Uani 1 1 d . . . . .
C10A C 0.75366(11) 0.73600(15) 0.5090(2) 0.0285(8) Uani 1 1 d . . . . .
H10A H 0.733001 0.708165 0.496042 0.034 Uiso 1 1 calc R U . . .
C11A C 0.73855(11) 0.78778(15) 0.5157(2) 0.0295(8) Uani 1 1 d . . . . .
C12A C 0.76920(12) 0.82813(15) 0.5358(3) 0.0312(8) Uani 1 1 d . . . . .
H12A H 0.759311 0.863576 0.541323 0.037 Uiso 1 1 calc R U . . .
C13A C 0.81422(11) 0.81516(15) 0.5475(2) 0.0287(8) Uani 1 1 d . . . . .
C14A C 0.69155(12) 0.79967(15) 0.5003(3) 0.0318(8) Uani 1 1 d . . . . .
C15A C 0.65258(12) 0.80902(16) 0.4829(3) 0.0323(8) Uani 1 1 d . . . . .
C16A C 0.60696(11) 0.81976(15) 0.4536(3) 0.0298(8) Uani 1 1 d . . . . .
C17A C 0.58282(12) 0.78535(15) 0.3956(3) 0.0314(8) Uani 1 1 d . . . . .
C18A C 0.54084(11) 0.79652(15) 0.3588(3) 0.0306(8) Uani 1 1 d . . . . .
H18A H 0.525818 0.772200 0.318862 0.037 Uiso 1 1 calc R U . . .
C19A C 0.52079(11) 0.84400(15) 0.3810(2) 0.0282(8) Uani 1 1 d . . . . .
C20A C 0.54225(11) 0.87897(15) 0.4421(2) 0.0292(8) Uani 1 1 d . . . . .
H20A H 0.528028 0.910918 0.459490 0.035 Uiso 1 1 calc R U . . .
C21A C 0.58445(12) 0.86589(15) 0.4763(3) 0.0305(8) Uani 1 1 d . . . . .
C22A C 0.47498(11) 0.85891(14) 0.3407(2) 0.0253(7) Uani 1 1 d . . . . .
C23A C 0.42538(12) 0.84751(15) 0.2141(3) 0.0324(8) Uani 1 1 d . . . . .
H23A H 0.405522 0.817820 0.195300 0.039 Uiso 1 1 calc R U . . .
H23B H 0.434334 0.866691 0.157850 0.039 Uiso 1 1 calc R U . . .
C24A C 0.40028(11) 0.88423(14) 0.2779(2) 0.0268(7) Uani 1 1 d . . . . .
C25A C 0.43124(11) 0.93168(14) 0.2939(3) 0.0297(8) Uani 1 1 d . . . . .
H25A H 0.431969 0.953683 0.237518 0.036 Uiso 1 1 calc R U . . .
H25B H 0.419835 0.953492 0.345032 0.036 Uiso 1 1 calc R U . . .
C26A C 0.39752(11) 0.85588(15) 0.3700(3) 0.0289(8) Uani 1 1 d . . . . .
H26A H 0.378558 0.876361 0.412642 0.035 Uiso 1 1 calc R U . . .
H26B H 0.383481 0.820794 0.361017 0.035 Uiso 1 1 calc R U . . .
C27A C 0.35358(11) 0.89890(15) 0.2378(3) 0.0302(8) Uani 1 1 d . . . . .
H27A H 0.356822 0.908105 0.171860 0.036 Uiso 1 1 calc R U . . .
H27B H 0.333645 0.867631 0.240868 0.036 Uiso 1 1 calc R U . . .
C28A C 0.33068(12) 0.94463(15) 0.2865(3) 0.0369(9) Uani 1 1 d . . . . .
H28A H 0.346096 0.977816 0.269857 0.044 Uiso 1 1 calc R U . . .
H28B H 0.334301 0.939839 0.354061 0.044 Uiso 1 1 calc R U . . .
C29A C 0.28015(12) 0.94960(16) 0.2621(3) 0.0371(9) Uani 1 1 d . . . . .
H29A H 0.270035 0.985802 0.276409 0.045 Uiso 1 1 calc R U . . .
H29B H 0.275730 0.944024 0.194879 0.045 Uiso 1 1 calc R U . . .
C30A C 0.25086(12) 0.91060(17) 0.3135(3) 0.0382(9) Uani 1 1 d . . . . .
H30A H 0.255883 0.915583 0.380712 0.046 Uiso 1 1 calc R U . . .
H30B H 0.260502 0.874387 0.297977 0.046 Uiso 1 1 calc R U . . .
C31A C 0.20039(13) 0.91632(18) 0.2911(3) 0.0430(10) Uani 1 1 d . . . . .
H31A H 0.191336 0.953461 0.300239 0.052 Uiso 1 1 calc R U . . .
H31B H 0.194779 0.907392 0.225354 0.052 Uiso 1 1 calc R U . . .
C32A C 0.17136(14) 0.88104(19) 0.3508(3) 0.0487(11) Uani 1 1 d . . . . .
H32A H 0.179265 0.844101 0.340016 0.073 Uiso 1 1 calc R U . . .
H32B H 0.139321 0.886645 0.334926 0.073 Uiso 1 1 calc R U . . .
H32C H 0.176805 0.889680 0.416016 0.073 Uiso 1 1 calc R U . . .
N1A N 1.06049(10) 0.73130(14) 0.6005(2) 0.0358(7) Uani 1 1 d . . . . .
O1A O 0.46541(8) 0.82771(10) 0.26281(17) 0.0327(6) Uani 1 1 d . . . . .
O2A O 0.47631(7) 0.91239(10) 0.31663(18) 0.0300(5) Uani 1 1 d . . . . .
O3A O 0.44281(7) 0.85005(10) 0.40889(16) 0.0283(5) Uani 1 1 d . . . . .
F1A F 0.96155(7) 0.70389(9) 0.71986(15) 0.0388(5) Uani 1 1 d . . . . .
F2A F 0.98376(7) 0.78005(10) 0.43061(15) 0.0396(5) Uani 1 1 d . . . . .
F3A F 0.81418(6) 0.67592(8) 0.51236(15) 0.0343(5) Uani 1 1 d . . . . .
F4A F 0.84394(6) 0.85461(8) 0.56712(15) 0.0355(5) Uani 1 1 d . . . . .
F5A F 0.60287(7) 0.73955(9) 0.37357(17) 0.0414(5) Uani 1 1 d . . . . .
F6A F 0.60606(7) 0.90023(9) 0.53349(15) 0.0371(5) Uani 1 1 d . . . . .
C1B C 0.66873(11) 0.65591(14) 0.6620(2) 0.0266(7) Uani 1 1 d . . . . .
C2B C 0.71040(11) 0.63094(14) 0.6466(2) 0.0286(8) Uani 1 1 d . . . . .
H2B H 0.712192 0.601155 0.607136 0.034 Uiso 1 1 calc R U . . .
C3B C 0.74812(11) 0.65065(15) 0.6897(3) 0.0296(8) Uani 1 1 d . . . . .
C4B C 0.74767(11) 0.69438(14) 0.7469(2) 0.0270(7) Uani 1 1 d . . . . .
C5B C 0.70599(12) 0.71831(14) 0.7596(2) 0.0283(8) Uani 1 1 d . . . . .
C6B C 0.66677(11) 0.69983(14) 0.7178(2) 0.0287(8) Uani 1 1 d . . . . .
H6B H 0.638734 0.717117 0.727363 0.034 Uiso 1 1 calc R U . . .
C7B C 0.78881(12) 0.71488(16) 0.7867(3) 0.0319(8) Uani 1 1 d . . . . .
C8B C 0.62589(11) 0.63416(14) 0.6206(2) 0.0262(7) Uani 1 1 d . . . . .
C9B C 0.59337(12) 0.61251(15) 0.6764(2) 0.0299(8) Uani 1 1 d . . . . .
C10B C 0.55192(12) 0.59450(15) 0.6438(3) 0.0316(8) Uani 1 1 d . . . . .
H10B H 0.530659 0.579590 0.684635 0.038 Uiso 1 1 calc R U . . .
C11B C 0.54206(11) 0.59870(15) 0.5501(3) 0.0296(8) Uani 1 1 d . . . . .
C12B C 0.57395(12) 0.61938(15) 0.4910(3) 0.0327(8) Uani 1 1 d . . . . .
H12B H 0.567631 0.622103 0.426668 0.039 Uiso 1 1 calc R U . . .
C13B C 0.61501(12) 0.63590(15) 0.5277(2) 0.0298(8) Uani 1 1 d . . . . .
C14B C 0.49818(12) 0.58123(15) 0.5176(3) 0.0326(8) Uani 1 1 d . . . . .
C15B C 0.46065(12) 0.56714(15) 0.4959(3) 0.0319(8) Uani 1 1 d . . . . .
C16B C 0.41496(12) 0.55103(15) 0.4765(3) 0.0310(8) Uani 1 1 d . . . . .
C17B C 0.39298(12) 0.51443(15) 0.5303(3) 0.0328(8) Uani 1 1 d . . . . .
C18B C 0.34816(12) 0.50085(15) 0.5203(3) 0.0317(8) Uani 1 1 d . . . . .
H18B H 0.334856 0.475532 0.559688 0.038 Uiso 1 1 calc R U . . .
C19B C 0.32271(11) 0.52555(14) 0.4502(2) 0.0288(8) Uani 1 1 d . . . . .
C20B C 0.34308(12) 0.56128(15) 0.3920(3) 0.0308(8) Uani 1 1 d . . . . .
H20B H 0.326254 0.577046 0.342739 0.037 Uiso 1 1 calc R U . . .
C21B C 0.38816(12) 0.57368(15) 0.4065(3) 0.0310(8) Uani 1 1 d . . . . .
C22B C 0.27227(12) 0.51767(14) 0.4451(2) 0.0274(7) Uani 1 1 d . . . . .
C23B C 0.20930(12) 0.50861(17) 0.3441(3) 0.0353(9) Uani 1 1 d . . . . .
H23C H 0.205296 0.473577 0.315057 0.042 Uiso 1 1 calc R U . . .
H23D H 0.193778 0.535120 0.304602 0.042 Uiso 1 1 calc R U . . .
C24B C 0.18917(12) 0.50862(14) 0.4400(3) 0.0297(8) Uani 1 1 d . . . . .
C25B C 0.20430(12) 0.55918(16) 0.4862(3) 0.0392(9) Uani 1 1 d . . . . .
H25C H 0.195206 0.589765 0.447776 0.047 Uiso 1 1 calc R U . . .
H25D H 0.189919 0.562638 0.547043 0.047 Uiso 1 1 calc R U . . .
C26B C 0.21226(12) 0.46386(16) 0.4930(3) 0.0333(8) Uani 1 1 d . . . . .
H26C H 0.204897 0.466023 0.559188 0.040 Uiso 1 1 calc R U . . .
H26D H 0.201497 0.429490 0.468889 0.040 Uiso 1 1 calc R U . . .
C27B C 0.13749(12) 0.50434(15) 0.4397(3) 0.0340(8) Uani 1 1 d . . . . .
H27C H 0.128232 0.496298 0.503449 0.041 Uiso 1 1 calc R U . . .
H27D H 0.124906 0.539380 0.423663 0.041 Uiso 1 1 calc R U . . .
C28B C 0.11525(12) 0.46392(16) 0.3755(3) 0.0368(9) Uani 1 1 d . . . . .
H28C H 0.121560 0.473272 0.310754 0.044 Uiso 1 1 calc R U . . .
H28D H 0.128573 0.428795 0.388044 0.044 Uiso 1 1 calc R U . . .
C29B C 0.06435(12) 0.46132(17) 0.3881(3) 0.0368(9) Uani 1 1 d . . . . .
H29C H 0.052266 0.497656 0.390602 0.044 Uiso 1 1 calc R U . . .
H29D H 0.058238 0.444263 0.448013 0.044 Uiso 1 1 calc R U . . .
C30B C 0.03917(14) 0.43121(18) 0.3117(3) 0.0450(10) Uani 1 1 d . . . . .
H30C H 0.039362 0.452574 0.254563 0.054 Uiso 1 1 calc R U . . .
H30D H 0.055682 0.398102 0.299371 0.054 Uiso 1 1 calc R U . . .
C31B C -0.00916(14) 0.41799(19) 0.3338(3) 0.0472(11) Uani 1 1 d . . . . .
H31C H -0.024259 0.450216 0.356298 0.057 Uiso 1 1 calc R U . . .
H31D H -0.009139 0.391886 0.384588 0.057 Uiso 1 1 calc R U . . .
C32B C -0.03662(16) 0.3960(2) 0.2528(4) 0.0634(15) Uani 1 1 d . . . . .
H32D H -0.040053 0.423133 0.205041 0.095 Uiso 1 1 calc R U . . .
H32E H -0.066568 0.385251 0.273730 0.095 Uiso 1 1 calc R U . . .
H32F H -0.020929 0.365442 0.227246 0.095 Uiso 1 1 calc R U . . .
N1B N 0.82267(11) 0.73069(15) 0.8156(2) 0.0423(8) Uani 1 1 d . . . . .
O1B O 0.25713(8) 0.52110(12) 0.35313(18) 0.0383(6) Uani 1 1 d . . . . .
O2B O 0.25318(8) 0.55788(10) 0.49794(19) 0.0346(6) Uani 1 1 d . . . . .
O3B O 0.26078(8) 0.46846(10) 0.48164(19) 0.0344(6) Uani 1 1 d . . . . .
F1B F 0.78875(6) 0.62714(9) 0.67782(15) 0.0371(5) Uani 1 1 d . . . . .
F2B F 0.70472(7) 0.76052(8) 0.81451(15) 0.0354(5) Uani 1 1 d . . . . .
F3B F 0.60291(7) 0.60888(10) 0.76765(14) 0.0390(5) Uani 1 1 d . . . . .
F4B F 0.64686(7) 0.65509(10) 0.47067(14) 0.0422(6) Uani 1 1 d . . . . .
F5B F 0.41720(7) 0.49158(9) 0.59966(15) 0.0405(5) Uani 1 1 d . . . . .
F6B F 0.40709(7) 0.61075(9) 0.35297(15) 0.0399(5) Uani 1 1 d . . . . .
C1C C 0.38697(11) 0.75633(14) 0.5427(2) 0.0268(7) Uani 1 1 d . . . . .
C2C C 0.41855(11) 0.72992(14) 0.4890(3) 0.0286(8) Uani 1 1 d . . . . .
H2C H 0.408987 0.710209 0.436433 0.034 Uiso 1 1 calc R U . . .
C3C C 0.46356(12) 0.73292(15) 0.5136(3) 0.0314(8) Uani 1 1 d . . . . .
C4C C 0.47931(12) 0.76063(15) 0.5900(3) 0.0332(8) Uani 1 1 d . . . . .
C5C C 0.44689(12) 0.78742(16) 0.6405(3) 0.0339(8) Uani 1 1 d . . . . .
C6C C 0.40159(12) 0.78614(15) 0.6186(3) 0.0307(8) Uani 1 1 d . . . . .
H6C H 0.380518 0.805181 0.654339 0.037 Uiso 1 1 calc R U . . .
C7C C 0.52655(13) 0.76017(17) 0.6174(3) 0.0408(10) Uani 1 1 d . . . . .
C8C C 0.33809(11) 0.74817(14) 0.5213(2) 0.0259(7) Uani 1 1 d . . . . .
C9C C 0.32041(11) 0.69798(14) 0.5105(3) 0.0285(8) Uani 1 1 d . . . . .
C10C C 0.27626(12) 0.68657(15) 0.4889(3) 0.0301(8) Uani 1 1 d . . . . .
H10C H 0.266329 0.651109 0.483223 0.036 Uiso 1 1 calc R U . . .
C11C C 0.24599(11) 0.72848(15) 0.4754(2) 0.0291(8) Uani 1 1 d . . . . .
C12C C 0.26140(11) 0.77975(14) 0.4872(2) 0.0283(8) Uani 1 1 d . . . . .
H12C H 0.241197 0.808598 0.479363 0.034 Uiso 1 1 calc R U . . .
C13C C 0.30615(11) 0.78840(14) 0.5103(2) 0.0273(7) Uani 1 1 d . . . . .
C14C C 0.19978(12) 0.71711(15) 0.4519(3) 0.0307(8) Uani 1 1 d . . . . .
C15C C 0.16119(12) 0.70618(15) 0.4333(3) 0.0309(8) Uani 1 1 d . . . . .
C16C C 0.11555(11) 0.69106(15) 0.4117(3) 0.0296(8) Uani 1 1 d . . . . .
C17C C 0.09488(11) 0.64840(15) 0.4540(3) 0.0307(8) Uani 1 1 d . . . . .
C18C C 0.05254(12) 0.63019(15) 0.4308(3) 0.0303(8) Uani 1 1 d . . . . .
H18C H 0.040272 0.600135 0.460291 0.036 Uiso 1 1 calc R U . . .
C19C C 0.02792(11) 0.65719(14) 0.3623(2) 0.0279(7) Uani 1 1 d . . . . .
C20C C 0.04594(11) 0.70147(15) 0.3207(3) 0.0305(8) Uani 1 1 d . . . . .
H20C H 0.028959 0.720327 0.275223 0.037 Uiso 1 1 calc R U . . .
C21C C 0.08875(11) 0.71759(15) 0.3465(3) 0.0298(8) Uani 1 1 d . . . . .
C22C C -0.01874(11) 0.63701(14) 0.3369(3) 0.0287(8) Uani 1 1 d . . . . .
C23C C -0.07774(12) 0.64114(16) 0.2269(3) 0.0357(9) Uani 1 1 d . . . . .
H23E H -0.071956 0.622275 0.168516 0.043 Uiso 1 1 calc R U . . .
H23F H -0.100815 0.668630 0.214342 0.043 Uiso 1 1 calc R U . . .
C24C C -0.09481(11) 0.60290(15) 0.2984(3) 0.0298(8) Uani 1 1 d . . . . .
C25C C -0.09342(11) 0.63205(16) 0.3898(3) 0.0337(8) Uani 1 1 d . . . . .
H25E H -0.110813 0.665281 0.384388 0.040 Uiso 1 1 calc R U . . .
H25F H -0.107154 0.610158 0.438315 0.040 Uiso 1 1 calc R U . . .
C26C C -0.05936(12) 0.55951(16) 0.3061(3) 0.0363(9) Uani 1 1 d . . . . .
H26E H -0.065243 0.537244 0.360620 0.044 Uiso 1 1 calc R U . . .
H26F H -0.060854 0.536920 0.250431 0.044 Uiso 1 1 calc R U . . .
C27C C -0.14118(11) 0.57937(15) 0.2738(3) 0.0321(8) Uani 1 1 d . . . . .
H27E H -0.140726 0.567206 0.208946 0.039 Uiso 1 1 calc R U . . .
H27F H -0.145803 0.547989 0.313054 0.039 Uiso 1 1 calc R U . . .
C28C C -0.18170(12) 0.61606(15) 0.2847(3) 0.0324(8) Uani 1 1 d . . . . .
H28E H -0.183768 0.626648 0.350229 0.039 Uiso 1 1 calc R U . . .
H28F H -0.176950 0.648296 0.247720 0.039 Uiso 1 1 calc R U . . .
C29C C -0.22594(11) 0.59025(15) 0.2540(3) 0.0315(8) Uani 1 1 d . . . . .
H29E H -0.230424 0.557930 0.290954 0.038 Uiso 1 1 calc R U . . .
H29F H -0.223633 0.579588 0.188587 0.038 Uiso 1 1 calc R U . . .
C30C C -0.26719(12) 0.62572(16) 0.2640(3) 0.0340(8) Uani 1 1 d . . . . .
H30E H -0.268982 0.637183 0.329090 0.041 Uiso 1 1 calc R U . . .
H30F H -0.263053 0.657590 0.225704 0.041 Uiso 1 1 calc R U . . .
C31C C -0.31158(12) 0.59965(17) 0.2359(3) 0.0402(9) Uani 1 1 d . . . . .
H31E H -0.317505 0.570203 0.278727 0.048 Uiso 1 1 calc R U . . .
H31F H -0.308663 0.584635 0.173220 0.048 Uiso 1 1 calc R U . . .
C32C C -0.35199(13) 0.63729(19) 0.2359(3) 0.0432(10) Uani 1 1 d . . . . .
H32G H -0.355925 0.651229 0.298315 0.065 Uiso 1 1 calc R U . . .
H32H H -0.379417 0.618312 0.216265 0.065 Uiso 1 1 calc R U . . .
H32I H -0.346538 0.666447 0.193270 0.065 Uiso 1 1 calc R U . . .
N1C N 0.56397(11) 0.75847(17) 0.6395(3) 0.0505(10) Uani 1 1 d . . . . .
O1C O -0.03624(8) 0.66522(11) 0.26151(18) 0.0359(6) Uani 1 1 d . . . . .
O2C O -0.04648(8) 0.64336(11) 0.41400(17) 0.0333(6) Uani 1 1 d . . . . .
O3C O -0.01495(8) 0.58330(10) 0.31502(19) 0.0344(6) Uani 1 1 d . . . . .
F1C F 0.49394(7) 0.70688(9) 0.46309(16) 0.0408(5) Uani 1 1 d . . . . .
F2C F 0.46133(7) 0.81420(10) 0.71581(16) 0.0453(6) Uani 1 1 d . . . . .
F3C F 0.34905(7) 0.65672(8) 0.52494(16) 0.0364(5) Uani 1 1 d . . . . .
F4C F 0.32009(6) 0.83866(8) 0.52295(15) 0.0339(5) Uani 1 1 d . . . . .
F5C F 0.11857(7) 0.62349(9) 0.52232(15) 0.0374(5) Uani 1 1 d . . . . .
F6C F 0.10638(7) 0.76044(9) 0.30607(15) 0.0364(5) Uani 1 1 d . . . . .
C1D C 0.16621(11) 0.83165(14) 0.6580(2) 0.0267(7) Uani 1 1 d . . . . .
C2D C 0.16871(11) 0.77671(14) 0.6575(2) 0.0283(8) Uani 1 1 d . . . . .
H2D H 0.143805 0.756164 0.635822 0.034 Uiso 1 1 calc R U . . .
C3D C 0.20791(12) 0.75294(14) 0.6889(2) 0.0286(8) Uani 1 1 d . . . . .
C4D C 0.24511(11) 0.78116(14) 0.7219(2) 0.0271(7) Uani 1 1 d . . . . .
C5D C 0.24099(11) 0.83553(15) 0.7211(3) 0.0294(8) Uani 1 1 d . . . . .
C6D C 0.20323(11) 0.86171(15) 0.6896(2) 0.0291(8) Uani 1 1 d . . . . .
H6D H 0.202121 0.899105 0.689273 0.035 Uiso 1 1 calc R U . . .
C7D C 0.28651(12) 0.75649(15) 0.7515(2) 0.0297(8) Uani 1 1 d . . . . .
C8D C 0.12431(11) 0.85803(14) 0.6238(2) 0.0268(7) Uani 1 1 d . . . . .
C9D C 0.10304(12) 0.84365(14) 0.5406(2) 0.0291(8) Uani 1 1 d . . . . .
C10D C 0.06304(12) 0.86478(15) 0.5081(3) 0.0319(8) Uani 1 1 d . . . . .
H10D H 0.050516 0.854126 0.450136 0.038 Uiso 1 1 calc R U . . .
C11D C 0.04128(11) 0.90194(15) 0.5613(3) 0.0320(8) Uani 1 1 d . . . . .
C12D C 0.06096(12) 0.91874(15) 0.6452(3) 0.0330(8) Uani 1 1 d . . . . .
H12D H 0.046659 0.944568 0.682067 0.040 Uiso 1 1 calc R U . . .
C13D C 0.10162(12) 0.89664(15) 0.6725(2) 0.0300(8) Uani 1 1 d . . . . .
C14D C -0.00224(12) 0.92120(15) 0.5314(3) 0.0332(8) Uani 1 1 d . . . . .
C15D C -0.03945(12) 0.93355(16) 0.5055(3) 0.0347(9) Uani 1 1 d . . . . .
C16D C -0.08519(12) 0.94523(15) 0.4791(3) 0.0324(8) Uani 1 1 d . . . . .
C17D C -0.10873(12) 0.91692(15) 0.4109(3) 0.0329(8) Uani 1 1 d . . . . .
C18D C -0.15369(12) 0.92477(15) 0.3883(3) 0.0323(8) Uani 1 1 d . . . . .
H18D H -0.168126 0.904850 0.340658 0.039 Uiso 1 1 calc R U . . .
C19D C -0.17735(11) 0.96245(15) 0.4367(3) 0.0303(8) Uani 1 1 d . . . . .
C20D C -0.15548(12) 0.99280(16) 0.5047(3) 0.0344(8) Uani 1 1 d . . . . .
H20D H -0.171367 1.019325 0.537057 0.041 Uiso 1 1 calc R U . . .
C21D C -0.11056(12) 0.98332(16) 0.5235(3) 0.0350(9) Uani 1 1 d . . . . .
C22D C -0.22746(12) 0.97102(15) 0.4210(2) 0.0289(8) Uani 1 1 d . . . . .
C23D C -0.28159(12) 1.03585(16) 0.3852(3) 0.0362(9) Uani 1 1 d . . . . .
H23G H -0.289066 1.050955 0.323760 0.043 Uiso 1 1 calc R U . . .
H23H H -0.288796 1.062427 0.432663 0.043 Uiso 1 1 calc R U . . .
C24D C -0.30922(12) 0.98636(15) 0.4003(2) 0.0304(8) Uani 1 1 d . . . . .
C25D C -0.29722(12) 0.96607(17) 0.4965(3) 0.0359(9) Uani 1 1 d . . . . .
H25G H -0.308927 0.990494 0.543651 0.043 Uiso 1 1 calc R U . . .
H25H H -0.311112 0.931053 0.506024 0.043 Uiso 1 1 calc R U . . .
C26D C -0.29164(12) 0.94558(16) 0.3345(3) 0.0340(8) Uani 1 1 d . . . . .
H26G H -0.309250 0.912621 0.340438 0.041 Uiso 1 1 calc R U . . .
H26H H -0.295326 0.958392 0.270236 0.041 Uiso 1 1 calc R U . . .
C27D C -0.36005(12) 0.99504(16) 0.3840(3) 0.0324(8) Uani 1 1 d . . . . .
H27G H -0.365330 1.004323 0.318338 0.039 Uiso 1 1 calc R U . . .
H27H H -0.375973 0.961439 0.395532 0.039 Uiso 1 1 calc R U . . .
C28D C -0.38098(13) 1.03769(17) 0.4435(3) 0.0393(9) Uani 1 1 d . . . . .
H28G H -0.368384 1.072259 0.425666 0.047 Uiso 1 1 calc R U . . .
H28H H -0.372219 1.031256 0.508862 0.047 Uiso 1 1 calc R U . . .
C29D C -0.43259(14) 1.04015(19) 0.4353(3) 0.0450(10) Uani 1 1 d . . . . .
H29G H -0.445187 1.006562 0.458119 0.054 Uiso 1 1 calc R U . . .
H29H H -0.443503 1.068644 0.475829 0.054 Uiso 1 1 calc R U . . .
C30D C -0.45067(13) 1.04966(18) 0.3390(3) 0.0419(10) Uani 1 1 d . . . . .
H30G H -0.443783 1.018662 0.300334 0.050 Uiso 1 1 calc R U . . .
H30H H -0.434959 1.080443 0.312634 0.050 Uiso 1 1 calc R U . . .
C31D C -0.50172(13) 1.05963(18) 0.3353(3) 0.0402(9) Uani 1 1 d . . . . .
H31G H -0.517711 1.029161 0.362107 0.048 Uiso 1 1 calc R U . . .
H31H H -0.508838 1.091182 0.372399 0.048 Uiso 1 1 calc R U . . .
C32D C -0.51798(15) 1.0679(2) 0.2366(3) 0.0507(11) Uani 1 1 d . . . . .
H32J H -0.503205 1.099065 0.211042 0.076 Uiso 1 1 calc R U . . .
H32K H -0.550863 1.073032 0.235171 0.076 Uiso 1 1 calc R U . . .
H32L H -0.510384 1.036915 0.199619 0.076 Uiso 1 1 calc R U . . .
N1D N 0.32051(11) 0.73820(14) 0.7744(2) 0.0403(8) Uani 1 1 d . . . . .
O1D O -0.23401(8) 1.02268(10) 0.3909(2) 0.0375(6) Uani 1 1 d . . . . .
O2D O -0.24847(8) 0.96225(11) 0.50533(17) 0.0332(6) Uani 1 1 d . . . . .
O3D O -0.24426(8) 0.93526(11) 0.35464(18) 0.0366(6) Uani 1 1 d . . . . .
F1D F 0.21106(7) 0.70017(8) 0.68785(16) 0.0381(5) Uani 1 1 d . . . . .
F2D F 0.27729(7) 0.86335(9) 0.75240(17) 0.0419(6) Uani 1 1 d . . . . .
F3D F 0.12361(7) 0.80721(9) 0.48836(14) 0.0360(5) Uani 1 1 d . . . . .
F4D F 0.12008(7) 0.91246(9) 0.75450(15) 0.0386(5) Uani 1 1 d . . . . .
F5D F -0.08605(7) 0.87880(9) 0.36641(16) 0.0413(5) Uani 1 1 d . . . . .
F6D F -0.08955(7) 1.01174(10) 0.59103(17) 0.0446(6) Uani 1 1 d . . . . .
 
loop_
 _atom_site_aniso_label
 _atom_site_aniso_U_11
 _atom_site_aniso_U_22
 _atom_site_aniso_U_33
 _atom_site_aniso_U_23
 _atom_site_aniso_U_13
 _atom_site_aniso_U_12
C1A 0.0183(17) 0.0285(18) 0.0328(18) -0.0022(14) -0.0037(14) 0.0019(13)
C2A 0.0205(17) 0.035(2) 0.0346(19) 0.0033(16) 0.0012(14) -0.0002(14)
C3A 0.0222(17) 0.0315(19) 0.0301(18) 0.0017(15) -0.0059(14) 0.0025(14)
C4A 0.0175(16) 0.0304(19) 0.0335(19) -0.0017(15) -0.0029(14) 0.0025(13)
C5A 0.0210(17) 0.039(2) 0.0263(17) -0.0013(15) 0.0043(14) -0.0010(14)
C6A 0.0205(17) 0.036(2) 0.0283(18) 0.0002(15) -0.0010(14) 0.0025(14)
C7A 0.0202(19) 0.038(2) 0.0321(19) -0.0051(16) -0.0014(14) 0.0024(14)
C8A 0.0147(16) 0.035(2) 0.0262(17) 0.0033(14) -0.0007(13) 0.0013(13)
C9A 0.0206(17) 0.0303(19) 0.0305(18) 0.0027(15) -0.0005(14) 0.0017(14)
C10A 0.0184(17) 0.037(2) 0.0297(18) 0.0044(15) -0.0033(14) -0.0036(14)
C11A 0.0183(17) 0.040(2) 0.0296(18) 0.0012(15) -0.0013(13) 0.0025(14)
C12A 0.0226(18) 0.033(2) 0.038(2) -0.0035(16) -0.0011(15) 0.0049(14)
C13A 0.0179(16) 0.036(2) 0.0323(18) 0.0012(15) -0.0033(14) -0.0030(14)
C14A 0.0236(19) 0.039(2) 0.0327(19) 0.0034(16) -0.0023(15) 0.0015(15)
C15A 0.0207(19) 0.041(2) 0.0348(19) 0.0033(16) 0.0004(15) 0.0005(15)
C16A 0.0153(16) 0.038(2) 0.0361(19) 0.0047(16) -0.0009(14) 0.0001(14)
C17A 0.0199(17) 0.032(2) 0.042(2) 0.0035(16) 0.0021(15) 0.0040(14)
C18A 0.0179(17) 0.034(2) 0.040(2) 0.0014(16) -0.0014(14) -0.0014(14)
C19A 0.0154(16) 0.036(2) 0.0329(18) 0.0021(15) -0.0009(13) 0.0003(14)
C20A 0.0190(17) 0.034(2) 0.0350(19) -0.0013(15) -0.0004(14) 0.0027(14)
C21A 0.0203(17) 0.037(2) 0.0342(19) -0.0002(16) -0.0035(14) -0.0042(14)
C22A 0.0171(16) 0.0290(19) 0.0298(17) -0.0012(14) 0.0004(13) 0.0018(13)
C23A 0.0197(17) 0.038(2) 0.039(2) -0.0032(16) -0.0077(15) 0.0052(15)
C24A 0.0176(16) 0.0282(18) 0.0347(19) 0.0003(15) -0.0027(14) 0.0011(13)
C25A 0.0168(16) 0.0308(19) 0.041(2) 0.0027(16) -0.0061(14) 0.0020(14)
C26A 0.0124(15) 0.034(2) 0.040(2) 0.0036(16) -0.0037(14) 0.0004(13)
C27A 0.0177(17) 0.033(2) 0.039(2) 0.0038(16) -0.0070(14) -0.0004(14)
C28A 0.0250(19) 0.032(2) 0.053(2) -0.0031(18) -0.0091(17) 0.0045(15)
C29A 0.0238(19) 0.037(2) 0.050(2) 0.0000(18) -0.0066(16) 0.0051(15)
C30A 0.028(2) 0.041(2) 0.045(2) 0.0002(18) -0.0057(16) 0.0046(16)
C31A 0.026(2) 0.050(3) 0.053(3) -0.002(2) -0.0015(17) 0.0046(17)
C32A 0.028(2) 0.058(3) 0.061(3) -0.001(2) 0.0063(19) 0.0000(19)
N1A 0.0209(17) 0.051(2) 0.0358(17) -0.0056(15) -0.0011(13) 0.0018(13)
O1A 0.0205(12) 0.0410(15) 0.0364(14) -0.0093(11) -0.0058(10) 0.0089(10)
O2A 0.0151(11) 0.0302(13) 0.0447(15) 0.0064(11) -0.0030(10) -0.0004(9)
O3A 0.0140(11) 0.0368(14) 0.0339(13) 0.0038(11) -0.0030(9) 0.0010(9)
F1A 0.0226(10) 0.0531(14) 0.0403(12) 0.0137(10) -0.0069(9) 0.0049(9)
F2A 0.0191(10) 0.0647(16) 0.0350(12) 0.0066(11) 0.0029(8) -0.0013(10)
F3A 0.0223(10) 0.0302(11) 0.0501(13) 0.0013(9) -0.0053(9) 0.0011(8)
F4A 0.0209(10) 0.0319(12) 0.0534(13) -0.0034(10) -0.0075(9) -0.0010(8)
F5A 0.0253(11) 0.0370(13) 0.0616(15) -0.0021(11) -0.0035(10) 0.0100(9)
F6A 0.0236(10) 0.0467(13) 0.0407(12) -0.0047(10) -0.0080(9) -0.0004(9)
C1B 0.0213(17) 0.0277(18) 0.0306(18) 0.0035(14) -0.0008(14) -0.0006(13)
C2B 0.0237(18) 0.0300(19) 0.0323(19) -0.0009(15) 0.0009(14) 0.0018(14)
C3B 0.0170(16) 0.037(2) 0.0353(19) 0.0050(16) 0.0007(14) 0.0051(14)
C4B 0.0194(16) 0.0331(19) 0.0286(18) 0.0019(15) -0.0004(13) -0.0018(14)
C5B 0.0245(18) 0.0276(19) 0.0326(19) -0.0018(15) -0.0020(14) -0.0003(14)
C6B 0.0174(16) 0.033(2) 0.0359(19) 0.0008(15) -0.0013(14) 0.0010(14)
C7B 0.0224(19) 0.042(2) 0.0309(19) 0.0006(16) 0.0033(15) 0.0007(16)
C8B 0.0209(17) 0.0286(18) 0.0289(18) -0.0005(14) -0.0020(13) 0.0008(13)
C9B 0.0251(18) 0.037(2) 0.0281(18) 0.0010(15) -0.0019(14) 0.0016(15)
C10B 0.0202(17) 0.040(2) 0.035(2) 0.0009(16) 0.0003(14) -0.0021(15)
C11B 0.0202(17) 0.033(2) 0.0353(19) -0.0071(15) -0.0026(14) 0.0030(14)
C12B 0.0276(19) 0.040(2) 0.0305(19) -0.0027(16) -0.0047(15) 0.0024(16)
C13B 0.0244(18) 0.037(2) 0.0284(18) 0.0009(15) 0.0012(14) -0.0021(15)
C14B 0.0247(19) 0.036(2) 0.037(2) -0.0074(16) -0.0016(15) 0.0044(15)
C15B 0.0230(19) 0.034(2) 0.038(2) -0.0086(16) -0.0039(15) 0.0045(15)
C16B 0.0224(18) 0.036(2) 0.0343(19) -0.0092(16) -0.0046(14) 0.0020(15)
C17B 0.0294(19) 0.034(2) 0.0340(19) -0.0059(16) -0.0111(15) 0.0069(15)
C18B 0.032(2) 0.031(2) 0.0319(19) -0.0039(15) -0.0028(15) 0.0002(15)
C19B 0.0213(17) 0.0306(19) 0.0344(19) -0.0059(15) -0.0039(14) 0.0016(14)
C20B 0.0220(18) 0.036(2) 0.0345(19) -0.0017(16) -0.0053(14) 0.0004(15)
C21B 0.0243(18) 0.036(2) 0.0325(19) -0.0048(16) 0.0001(14) -0.0002(15)
C22B 0.0249(18) 0.0285(19) 0.0285(18) -0.0008(14) -0.0025(14) -0.0013(14)
C23B 0.0197(18) 0.046(2) 0.040(2) 0.0050(17) -0.0061(15) -0.0066(15)
C24B 0.0237(18) 0.031(2) 0.0343(19) 0.0002(15) -0.0026(14) -0.0006(14)
C25B 0.0209(18) 0.041(2) 0.055(3) -0.0101(19) -0.0030(17) 0.0003(16)
C26B 0.0214(18) 0.041(2) 0.037(2) 0.0042(17) -0.0007(15) -0.0031(15)
C27B 0.0230(18) 0.035(2) 0.044(2) -0.0011(17) -0.0012(15) -0.0023(15)
C28B 0.0254(19) 0.041(2) 0.044(2) -0.0043(18) 0.0006(16) -0.0056(16)
C29B 0.0254(19) 0.042(2) 0.043(2) -0.0032(18) -0.0013(16) -0.0032(16)
C30B 0.037(2) 0.045(3) 0.053(3) 0.000(2) -0.0034(19) -0.0065(18)
C31B 0.030(2) 0.052(3) 0.059(3) -0.004(2) -0.0080(19) -0.0033(18)
C32B 0.043(3) 0.058(3) 0.087(4) 0.000(3) -0.032(3) -0.002(2)
N1B 0.0226(17) 0.067(2) 0.0369(18) -0.0074(17) -0.0014(14) -0.0050(16)
O1B 0.0221(13) 0.0586(18) 0.0340(14) 0.0030(13) -0.0063(10) -0.0092(12)
O2B 0.0197(12) 0.0347(14) 0.0493(16) -0.0116(12) -0.0029(11) 0.0007(10)
O3B 0.0234(13) 0.0322(14) 0.0476(15) 0.0024(12) -0.0024(11) 0.0004(10)
F1B 0.0169(10) 0.0470(13) 0.0472(13) -0.0025(10) 0.0004(9) 0.0063(9)
F2B 0.0269(11) 0.0373(12) 0.0420(12) -0.0093(10) -0.0018(9) -0.0012(9)
F3B 0.0285(11) 0.0617(15) 0.0265(11) 0.0043(10) -0.0030(8) -0.0090(10)
F4B 0.0292(11) 0.0665(16) 0.0309(11) 0.0081(11) -0.0001(9) -0.0101(10)
F5B 0.0325(12) 0.0446(13) 0.0436(13) 0.0001(10) -0.0162(10) 0.0027(10)
F6B 0.0245(11) 0.0517(14) 0.0435(13) 0.0066(11) -0.0007(9) -0.0064(9)
C1C 0.0207(17) 0.0274(18) 0.0322(18) 0.0026(14) -0.0007(14) -0.0012(13)
C2C 0.0234(18) 0.0290(19) 0.0335(19) 0.0035(15) -0.0008(14) -0.0011(14)
C3C 0.0216(18) 0.033(2) 0.040(2) 0.0040(16) 0.0048(15) 0.0018(14)
C4C 0.0201(18) 0.038(2) 0.041(2) 0.0073(17) -0.0022(15) -0.0050(15)
C5C 0.0252(19) 0.038(2) 0.038(2) -0.0003(17) -0.0069(15) -0.0086(15)
C6C 0.0202(17) 0.034(2) 0.038(2) 0.0008(16) -0.0016(14) -0.0029(14)
C7C 0.026(2) 0.049(3) 0.047(2) 0.0100(19) -0.0018(17) -0.0055(17)
C8C 0.0186(16) 0.0317(19) 0.0274(17) -0.0007(14) 0.0000(13) 0.0012(13)
C9C 0.0225(17) 0.0270(19) 0.0360(19) 0.0016(15) -0.0022(14) 0.0042(14)
C10C 0.0238(18) 0.0279(19) 0.039(2) -0.0031(15) -0.0023(15) -0.0020(14)
C11C 0.0192(17) 0.038(2) 0.0303(18) -0.0018(15) -0.0003(14) -0.0009(14)
C12C 0.0213(17) 0.032(2) 0.0313(18) -0.0034(15) 0.0014(14) 0.0049(14)
C13C 0.0222(17) 0.0258(18) 0.0339(19) -0.0016(15) 0.0017(14) -0.0008(14)
C14C 0.0216(19) 0.037(2) 0.0341(19) -0.0058(16) 0.0008(14) 0.0012(15)
C15C 0.0234(19) 0.036(2) 0.0330(19) -0.0072(16) 0.0012(15) 0.0041(15)
C16C 0.0192(17) 0.033(2) 0.0363(19) -0.0099(16) -0.0021(14) 0.0023(14)
C17C 0.0190(17) 0.036(2) 0.037(2) -0.0058(16) -0.0079(14) 0.0072(14)
C18C 0.0228(18) 0.0297(19) 0.038(2) -0.0010(15) -0.0003(15) 0.0025(14)
C19C 0.0190(17) 0.0318(19) 0.0330(18) -0.0051(15) 0.0000(14) 0.0012(14)
C20C 0.0204(17) 0.039(2) 0.0322(19) -0.0028(16) -0.0018(14) -0.0003(15)
C21C 0.0216(17) 0.034(2) 0.0336(19) -0.0027(16) 0.0002(14) -0.0013(14)
C22C 0.0198(17) 0.0304(19) 0.0358(19) -0.0005(15) -0.0032(14) -0.0006(14)
C23C 0.0209(18) 0.047(2) 0.039(2) 0.0033(17) -0.0085(15) -0.0069(16)
C24C 0.0197(17) 0.033(2) 0.037(2) -0.0015(16) -0.0033(14) -0.0017(14)
C25C 0.0178(17) 0.044(2) 0.039(2) -0.0047(17) -0.0032(15) -0.0044(15)
C26C 0.0199(18) 0.036(2) 0.053(2) -0.0049(18) -0.0047(16) -0.0019(15)
C27C 0.0196(17) 0.034(2) 0.043(2) -0.0018(16) -0.0028(15) -0.0041(14)
C28C 0.0222(18) 0.035(2) 0.040(2) -0.0030(16) -0.0004(15) -0.0028(15)
C29C 0.0217(18) 0.035(2) 0.038(2) -0.0006(16) -0.0051(14) -0.0026(15)
C30C 0.0223(18) 0.040(2) 0.039(2) -0.0021(17) 0.0000(15) -0.0008(15)
C31C 0.0244(19) 0.051(3) 0.045(2) -0.0095(19) -0.0036(16) -0.0048(17)
C32C 0.0226(19) 0.067(3) 0.040(2) -0.010(2) -0.0025(16) -0.0003(18)
N1C 0.0224(18) 0.071(3) 0.058(2) 0.013(2) -0.0060(16) -0.0075(16)
O1C 0.0224(13) 0.0428(16) 0.0421(15) 0.0079(12) -0.0102(11) -0.0092(11)
O2C 0.0152(12) 0.0479(16) 0.0366(14) -0.0086(12) -0.0007(10) -0.0027(10)
O3C 0.0185(12) 0.0344(14) 0.0501(16) -0.0095(12) -0.0031(11) -0.0013(10)
F1C 0.0236(11) 0.0440(13) 0.0551(14) -0.0003(11) 0.0080(10) 0.0035(9)
F2C 0.0305(12) 0.0564(15) 0.0486(14) -0.0105(11) -0.0111(10) -0.0085(10)
F3C 0.0219(10) 0.0302(11) 0.0567(14) 0.0010(10) -0.0078(9) 0.0026(8)
F4C 0.0228(10) 0.0276(11) 0.0515(13) -0.0015(9) 0.0011(9) -0.0018(8)
F5C 0.0226(10) 0.0410(13) 0.0481(13) 0.0023(10) -0.0102(9) 0.0052(9)
F6C 0.0275(11) 0.0438(13) 0.0379(12) 0.0015(10) -0.0010(9) -0.0096(9)
C1D 0.0157(16) 0.033(2) 0.0312(18) -0.0002(15) 0.0015(13) 0.0010(13)
C2D 0.0192(17) 0.034(2) 0.0321(18) 0.0007(15) -0.0007(14) -0.0014(14)
C3D 0.0261(18) 0.0282(19) 0.0315(18) 0.0021(15) 0.0034(14) 0.0010(14)
C4D 0.0188(16) 0.034(2) 0.0281(18) 0.0038(15) 0.0022(13) 0.0043(14)
C5D 0.0167(16) 0.037(2) 0.0347(19) -0.0011(16) -0.0027(14) -0.0032(14)
C6D 0.0225(17) 0.0286(19) 0.0362(19) -0.0011(15) -0.0015(14) 0.0019(14)
C7D 0.0248(19) 0.036(2) 0.0280(18) 0.0030(15) 0.0016(14) -0.0015(15)
C8D 0.0179(16) 0.0302(19) 0.0322(18) 0.0019(15) 0.0001(13) -0.0019(13)
C9D 0.0249(18) 0.032(2) 0.0301(18) -0.0028(15) -0.0003(14) 0.0016(14)
C10D 0.0241(18) 0.037(2) 0.0344(19) 0.0008(16) -0.0039(15) -0.0009(15)
C11D 0.0173(17) 0.036(2) 0.043(2) 0.0040(17) 0.0004(15) 0.0020(14)
C12D 0.0233(18) 0.038(2) 0.038(2) -0.0009(16) 0.0027(15) 0.0049(15)
C13D 0.0243(18) 0.034(2) 0.0314(19) -0.0020(15) -0.0013(14) 0.0007(14)
C14D 0.0228(19) 0.037(2) 0.040(2) 0.0046(17) 0.0015(15) 0.0018(15)
C15D 0.0219(19) 0.038(2) 0.044(2) 0.0076(17) 0.0014(16) 0.0013(15)
C16D 0.0227(18) 0.037(2) 0.037(2) 0.0079(16) 0.0014(15) 0.0029(15)
C17D 0.0256(19) 0.037(2) 0.037(2) 0.0020(16) 0.0047(15) 0.0065(15)
C18D 0.0233(18) 0.039(2) 0.0346(19) 0.0014(16) 0.0001(15) 0.0016(15)
C19D 0.0202(17) 0.036(2) 0.0343(19) 0.0033(16) -0.0016(14) 0.0040(14)
C20D 0.0248(19) 0.039(2) 0.040(2) 0.0004(17) -0.0020(15) 0.0071(15)
C21D 0.0244(19) 0.039(2) 0.041(2) 0.0012(17) -0.0056(16) -0.0001(15)
C22D 0.0224(18) 0.033(2) 0.0309(18) -0.0007(15) -0.0021(14) 0.0042(14)
C23D 0.0199(18) 0.039(2) 0.049(2) -0.0005(18) -0.0051(16) 0.0065(15)
C24D 0.0224(18) 0.037(2) 0.0319(19) -0.0028(15) -0.0035(14) 0.0030(14)
C25D 0.0198(18) 0.051(2) 0.037(2) -0.0009(18) -0.0019(15) 0.0050(16)
C26D 0.0196(18) 0.043(2) 0.039(2) -0.0042(17) -0.0040(15) 0.0037(15)
C27D 0.0217(18) 0.043(2) 0.0326(19) -0.0036(16) -0.0040(14) 0.0021(15)
C28D 0.029(2) 0.049(2) 0.040(2) -0.0133(18) -0.0069(16) 0.0089(17)
C29D 0.031(2) 0.058(3) 0.046(2) -0.012(2) -0.0059(18) 0.0106(19)
C30D 0.030(2) 0.052(3) 0.044(2) -0.0075(19) -0.0036(17) 0.0041(18)
C31D 0.0241(19) 0.049(2) 0.047(2) -0.0081(19) -0.0062(17) 0.0043(17)
C32D 0.036(2) 0.069(3) 0.047(3) -0.005(2) -0.0066(19) -0.002(2)
N1D 0.0259(17) 0.051(2) 0.0440(19) 0.0065(16) -0.0022(14) 0.0083(15)
O1D 0.0214(13) 0.0352(15) 0.0555(17) 0.0104(12) -0.0051(11) 0.0037(10)
O2D 0.0199(12) 0.0474(16) 0.0321(13) 0.0025(11) -0.0014(10) 0.0056(11)
O3D 0.0211(13) 0.0478(16) 0.0408(15) -0.0139(12) -0.0039(11) 0.0048(11)
F1D 0.0325(11) 0.0303(12) 0.0512(13) 0.0036(10) -0.0051(10) 0.0010(9)
F2D 0.0240(11) 0.0384(13) 0.0625(15) -0.0002(11) -0.0169(10) -0.0048(9)
F3D 0.0319(11) 0.0402(12) 0.0356(11) -0.0076(9) -0.0049(9) 0.0096(9)
F4D 0.0300(11) 0.0507(14) 0.0349(11) -0.0113(10) -0.0045(9) 0.0072(10)
F5D 0.0266(11) 0.0475(14) 0.0500(13) -0.0021(11) 0.0049(10) 0.0106(10)
F6D 0.0287(12) 0.0503(14) 0.0544(14) -0.0071(11) -0.0110(10) 0.0023(10)
 
_geom_special_details
;
 All esds (except the esd in the dihedral angle between two l.s. planes)
 are estimated using the full covariance matrix.  The cell esds are taken
 into account individually in the estimation of esds in distances, angles
 and torsion angles; correlations between esds in cell parameters are only
 used when they are defined by crystal symmetry.  An approximate (isotropic)
 treatment of cell esds is used for estimating esds involving l.s. planes.
;
 
loop_
 _geom_bond_atom_site_label_1
 _geom_bond_atom_site_label_2
 _geom_bond_distance
 _geom_bond_site_symmetry_2
 _geom_bond_publ_flag
C1A C6A 1.391(5) . ?
C1A C2A 1.398(5) . ?
C1A C8A 1.493(4) . ?
C2A C3A 1.369(5) . ?
C3A F1A 1.344(4) . ?
C3A C4A 1.389(5) . ?
C4A C5A 1.383(5) . ?
C4A C7A 1.441(5) . ?
C5A F2A 1.344(4) . ?
C5A C6A 1.377(5) . ?
C7A N1A 1.145(5) . ?
C8A C13A 1.378(5) . ?
C8A C9A 1.391(5) . ?
C9A F3A 1.353(4) . ?
C9A C10A 1.376(5) . ?
C10A C11A 1.392(5) . ?
C11A C12A 1.395(5) . ?
C11A C14A 1.434(5) . ?
C12A C13A 1.377(5) . ?
C13A F4A 1.358(4) . ?
C14A C15A 1.197(5) . ?
C15A C16A 1.431(5) . ?
C16A C21A 1.390(5) . ?
C16A C17A 1.399(5) . ?
C17A F5A 1.346(4) . ?
C17A C18A 1.370(5) . ?
C18A C19A 1.384(5) . ?
C19A C20A 1.397(5) . ?
C19A C22A 1.511(4) . ?
C20A C21A 1.373(5) . ?
C21A F6A 1.354(4) . ?
C22A O2A 1.403(4) . ?
C22A O3A 1.403(4) . ?
C22A O1A 1.403(4) . ?
C23A O1A 1.455(4) . ?
C23A C24A 1.517(5) . ?
C24A C26A 1.520(5) . ?
C24A C25A 1.527(5) . ?
C24A C27A 1.532(4) . ?
C25A O2A 1.450(4) . ?
C26A O3A 1.449(4) . ?
C27A C28A 1.525(5) . ?
C28A C29A 1.532(5) . ?
C29A C30A 1.520(6) . ?
C30A C31A 1.526(5) . ?
C31A C32A 1.522(6) . ?
C1B C6B 1.380(5) . ?
C1B C2B 1.406(5) . ?
C1B C8B 1.495(5) . ?
C2B C3B 1.362(5) . ?
C3B F1B 1.355(4) . ?
C3B C4B 1.385(5) . ?
C4B C5B 1.389(5) . ?
C4B C7B 1.433(5) . ?
C5B F2B 1.336(4) . ?
C5B C6B 1.379(5) . ?
C7B N1B 1.149(5) . ?
C8B C13B 1.379(5) . ?
C8B C9B 1.382(5) . ?
C9B F3B 1.349(4) . ?
C9B C10B 1.382(5) . ?
C10B C11B 1.388(5) . ?
C11B C12B 1.389(5) . ?
C11B C14B 1.440(5) . ?
C12B C13B 1.380(5) . ?
C13B F4B 1.356(4) . ?
C14B C15B 1.201(5) . ?
C15B C16B 1.433(5) . ?
C16B C17B 1.383(6) . ?
C16B C21B 1.398(5) . ?
C17B F5B 1.353(4) . ?
C17B C18B 1.373(5) . ?
C18B C19B 1.400(5) . ?
C19B C20B 1.384(5) . ?
C19B C22B 1.504(5) . ?
C20B C21B 1.381(5) . ?
C21B F6B 1.348(4) . ?
C22B O1B 1.400(4) . ?
C22B O3B 1.402(4) . ?
C22B O2B 1.402(4) . ?
C23B O1B 1.451(4) . ?
C23B C24B 1.523(5) . ?
C24B C25B 1.512(5) . ?
C24B C26B 1.525(5) . ?
C24B C27B 1.530(5) . ?
C25B O2B 1.451(4) . ?
C26B O3B 1.451(4) . ?
C27B C28B 1.525(5) . ?
C28B C29B 1.520(5) . ?
C29B C30B 1.527(5) . ?
C30B C31B 1.508(6) . ?
C31B C32B 1.521(6) . ?
C1C C6C 1.397(5) . ?
C1C C2C 1.398(5) . ?
C1C C8C 1.485(5) . ?
C2C C3C 1.372(5) . ?
C3C F1C 1.343(4) . ?
C3C C4C 1.385(5) . ?
C4C C5C 1.394(6) . ?
C4C C7C 1.443(5) . ?
C5C F2C 1.348(4) . ?
C5C C6C 1.369(5) . ?
C7C N1C 1.146(5) . ?
C8C C9C 1.385(5) . ?
C8C C13C 1.398(5) . ?
C9C F3C 1.360(4) . ?
C9C C10C 1.366(5) . ?
C10C C11C 1.401(5) . ?
C11C C12C 1.389(5) . ?
C11C C14C 1.430(5) . ?
C12C C13C 1.375(5) . ?
C13C F4C 1.352(4) . ?
C14C C15C 1.198(5) . ?
C15C C16C 1.431(5) . ?
C16C C17C 1.392(5) . ?
C16C C21C 1.394(5) . ?
C17C F5C 1.357(4) . ?
C17C C18C 1.369(5) . ?
C18C C19C 1.398(5) . ?
C19C C20C 1.387(5) . ?
C19C C22C 1.510(5) . ?
C20C C21C 1.374(5) . ?
C21C F6C 1.345(4) . ?
C22C O1C 1.397(4) . ?
C22C O3C 1.405(4) . ?
C22C O2C 1.409(4) . ?
C23C O1C 1.450(4) . ?
C23C C24C 1.514(5) . ?
C24C C25C 1.517(5) . ?
C24C C26C 1.523(5) . ?
C24C C27C 1.530(5) . ?
C25C O2C 1.452(4) . ?
C26C O3C 1.448(4) . ?
C27C C28C 1.528(5) . ?
C28C C29C 1.520(5) . ?
C29C C30C 1.524(5) . ?
C30C C31C 1.517(5) . ?
C31C C32C 1.529(6) . ?
C1D C2D 1.397(5) . ?
C1D C6D 1.403(5) . ?
C1D C8D 1.483(5) . ?
C2D C3D 1.375(5) . ?
C3D F1D 1.343(4) . ?
C3D C4D 1.389(5) . ?
C4D C5D 1.386(5) . ?
C4D C7D 1.432(5) . ?
C5D F2D 1.355(4) . ?
C5D C6D 1.369(5) . ?
C7D N1D 1.149(5) . ?
C8D C13D 1.388(5) . ?
C8D C9D 1.398(5) . ?
C9D F3D 1.348(4) . ?
C9D C10D 1.372(5) . ?
C10D C11D 1.385(5) . ?
C11D C12D 1.405(5) . ?
C11D C14D 1.434(5) . ?
C12D C13D 1.376(5) . ?
C13D F4D 1.358(4) . ?
C14D C15D 1.196(5) . ?
C15D C16D 1.428(5) . ?
C16D C21D 1.390(6) . ?
C16D C17D 1.396(5) . ?
C17D F5D 1.349(4) . ?
C17D C18D 1.376(5) . ?
C18D C19D 1.384(5) . ?
C19D C20D 1.399(5) . ?
C19D C22D 1.509(5) . ?
C20D C21D 1.370(5) . ?
C21D F6D 1.356(4) . ?
C22D O1D 1.395(4) . ?
C22D O2D 1.400(4) . ?
C22D O3D 1.406(4) . ?
C23D O1D 1.446(4) . ?
C23D C24D 1.517(5) . ?
C24D C26D 1.508(5) . ?
C24D C25D 1.521(5) . ?
C24D C27D 1.531(5) . ?
C25D O2D 1.447(4) . ?
C26D O3D 1.448(4) . ?
C27D C28D 1.523(5) . ?
C28D C29D 1.528(5) . ?
C29D C30D 1.503(6) . ?
C30D C31D 1.529(5) . ?
C31D C32D 1.514(6) . ?
 
loop_
 _geom_angle_atom_site_label_1
 _geom_angle_atom_site_label_2
 _geom_angle_atom_site_label_3
 _geom_angle
 _geom_angle_site_symmetry_1
 _geom_angle_site_symmetry_3
 _geom_angle_publ_flag
C6A C1A C2A 120.5(3) . . ?
C6A C1A C8A 119.2(3) . . ?
C2A C1A C8A 120.1(3) . . ?
C3A C2A C1A 118.5(3) . . ?
F1A C3A C2A 119.7(3) . . ?
F1A C3A C4A 117.5(3) . . ?
C2A C3A C4A 122.8(3) . . ?
C5A C4A C3A 116.8(3) . . ?
C5A C4A C7A 121.7(3) . . ?
C3A C4A C7A 121.5(3) . . ?
F2A C5A C6A 119.1(3) . . ?
F2A C5A C4A 118.1(3) . . ?
C6A C5A C4A 122.8(3) . . ?
C5A C6A C1A 118.5(3) . . ?
N1A C7A C4A 178.5(4) . . ?
C13A C8A C9A 115.1(3) . . ?
C13A C8A C1A 121.7(3) . . ?
C9A C8A C1A 123.2(3) . . ?
F3A C9A C10A 118.8(3) . . ?
F3A C9A C8A 117.5(3) . . ?
C10A C9A C8A 123.7(3) . . ?
C9A C10A C11A 118.6(3) . . ?
C10A C11A C12A 120.0(3) . . ?
C10A C11A C14A 119.9(3) . . ?
C12A C11A C14A 120.0(3) . . ?
C13A C12A C11A 118.1(3) . . ?
F4A C13A C12A 117.9(3) . . ?
F4A C13A C8A 117.7(3) . . ?
C12A C13A C8A 124.4(3) . . ?
C15A C14A C11A 176.7(4) . . ?
C14A C15A C16A 175.0(4) . . ?
C21A C16A C17A 115.4(3) . . ?
C21A C16A C15A 122.9(3) . . ?
C17A C16A C15A 121.7(3) . . ?
F5A C17A C18A 119.1(3) . . ?
F5A C17A C16A 117.4(3) . . ?
C18A C17A C16A 123.5(3) . . ?
C17A C18A C19A 118.6(3) . . ?
C18A C19A C20A 120.7(3) . . ?
C18A C19A C22A 120.8(3) . . ?
C20A C19A C22A 118.5(3) . . ?
C21A C20A C19A 118.2(3) . . ?
F6A C21A C20A 118.6(3) . . ?
F6A C21A C16A 117.8(3) . . ?
C20A C21A C16A 123.6(3) . . ?
O2A C22A O3A 110.7(3) . . ?
O2A C22A O1A 110.6(3) . . ?
O3A C22A O1A 110.4(3) . . ?
O2A C22A C19A 108.0(3) . . ?
O3A C22A C19A 107.6(3) . . ?
O1A C22A C19A 109.5(3) . . ?
O1A C23A C24A 108.6(3) . . ?
C23A C24A C26A 106.2(3) . . ?
C23A C24A C25A 106.2(3) . . ?
C26A C24A C25A 106.4(3) . . ?
C23A C24A C27A 111.4(3) . . ?
C26A C24A C27A 112.6(3) . . ?
C25A C24A C27A 113.4(3) . . ?
O2A C25A C24A 108.2(3) . . ?
O3A C26A C24A 108.9(3) . . ?
C28A C27A C24A 114.4(3) . . ?
C27A C28A C29A 113.2(3) . . ?
C30A C29A C28A 113.2(3) . . ?
C29A C30A C31A 113.4(3) . . ?
C32A C31A C30A 112.4(4) . . ?
C22A O1A C23A 110.1(3) . . ?
C22A O2A C25A 110.7(2) . . ?
C22A O3A C26A 110.0(3) . . ?
C6B C1B C2B 120.3(3) . . ?
C6B C1B C8B 119.2(3) . . ?
C2B C1B C8B 120.4(3) . . ?
C3B C2B C1B 118.2(3) . . ?
F1B C3B C2B 119.9(3) . . ?
F1B C3B C4B 116.7(3) . . ?
C2B C3B C4B 123.5(3) . . ?
C3B C4B C5B 116.7(3) . . ?
C3B C4B C7B 120.9(3) . . ?
C5B C4B C7B 122.3(3) . . ?
F2B C5B C6B 120.1(3) . . ?
F2B C5B C4B 117.7(3) . . ?
C6B C5B C4B 122.2(3) . . ?
C5B C6B C1B 119.2(3) . . ?
N1B C7B C4B 177.3(4) . . ?
C13B C8B C9B 115.7(3) . . ?
C13B C8B C1B 123.9(3) . . ?
C9B C8B C1B 120.4(3) . . ?
F3B C9B C10B 118.6(3) . . ?
F3B C9B C8B 117.8(3) . . ?
C10B C9B C8B 123.6(3) . . ?
C9B C10B C11B 118.5(3) . . ?
C10B C11B C12B 120.1(3) . . ?
C10B C11B C14B 117.8(3) . . ?
C12B C11B C14B 122.1(3) . . ?
C13B C12B C11B 118.6(3) . . ?
F4B C13B C8B 117.2(3) . . ?
F4B C13B C12B 119.3(3) . . ?
C8B C13B C12B 123.6(3) . . ?
C15B C14B C11B 176.0(4) . . ?
C14B C15B C16B 176.0(4) . . ?
C17B C16B C21B 114.8(3) . . ?
C17B C16B C15B 122.2(3) . . ?
C21B C16B C15B 122.8(4) . . ?
F5B C17B C18B 117.7(4) . . ?
F5B C17B C16B 117.4(3) . . ?
C18B C17B C16B 124.9(3) . . ?
C17B C18B C19B 117.8(4) . . ?
C20B C19B C18B 120.1(3) . . ?
C20B C19B C22B 120.0(3) . . ?
C18B C19B C22B 119.5(3) . . ?
C21B C20B C19B 119.1(3) . . ?
F6B C21B C20B 118.8(3) . . ?
F6B C21B C16B 118.0(3) . . ?
C20B C21B C16B 123.2(4) . . ?
O1B C22B O3B 109.9(3) . . ?
O1B C22B O2B 110.5(3) . . ?
O3B C22B O2B 109.9(3) . . ?
O1B C22B C19B 109.6(3) . . ?
O3B C22B C19B 110.3(3) . . ?
O2B C22B C19B 106.6(3) . . ?
O1B C23B C24B 108.4(3) . . ?
C25B C24B C23B 106.7(3) . . ?
C25B C24B C26B 106.5(3) . . ?
C23B C24B C26B 106.3(3) . . ?
C25B C24B C27B 110.3(3) . . ?
C23B C24B C27B 113.9(3) . . ?
C26B C24B C27B 112.6(3) . . ?
O2B C25B C24B 108.5(3) . . ?
O3B C26B C24B 108.4(3) . . ?
C28B C27B C24B 117.8(3) . . ?
C29B C28B C27B 111.8(3) . . ?
C28B C29B C30B 113.8(3) . . ?
C31B C30B C29B 114.0(4) . . ?
C30B C31B C32B 114.2(4) . . ?
C22B O1B C23B 111.4(3) . . ?
C22B O2B C25B 111.3(3) . . ?
C22B O3B C26B 111.2(3) . . ?
C6C C1C C2C 119.9(3) . . ?
C6C C1C C8C 121.6(3) . . ?
C2C C1C C8C 118.3(3) . . ?
C3C C2C C1C 118.9(3) . . ?
F1C C3C C2C 119.1(3) . . ?
F1C C3C C4C 117.9(3) . . ?
C2C C3C C4C 122.9(3) . . ?
C3C C4C C5C 116.4(3) . . ?
C3C C4C C7C 121.5(4) . . ?
C5C C4C C7C 122.0(4) . . ?
F2C C5C C6C 119.5(4) . . ?
F2C C5C C4C 117.5(3) . . ?
C6C C5C C4C 123.0(4) . . ?
C5C C6C C1C 118.7(4) . . ?
N1C C7C C4C 178.3(5) . . ?
C9C C8C C13C 114.1(3) . . ?
C9C C8C C1C 121.0(3) . . ?
C13C C8C C1C 125.0(3) . . ?
F3C C9C C10C 117.4(3) . . ?
F3C C9C C8C 117.4(3) . . ?
C10C C9C C8C 125.2(3) . . ?
C9C C10C C11C 118.3(3) . . ?
C12C C11C C10C 119.2(3) . . ?
C12C C11C C14C 121.8(3) . . ?
C10C C11C C14C 118.9(3) . . ?
C13C C12C C11C 119.4(3) . . ?
F4C C13C C12C 118.2(3) . . ?
F4C C13C C8C 118.1(3) . . ?
C12C C13C C8C 123.7(3) . . ?
C15C C14C C11C 178.1(4) . . ?
C14C C15C C16C 177.8(4) . . ?
C17C C16C C21C 115.3(3) . . ?
C17C C16C C15C 122.1(3) . . ?
C21C C16C C15C 122.6(3) . . ?
F5C C17C C18C 118.5(3) . . ?
F5C C17C C16C 117.4(3) . . ?
C18C C17C C16C 124.1(3) . . ?
C17C C18C C19C 117.9(3) . . ?
C20C C19C C18C 120.5(3) . . ?
C20C C19C C22C 121.7(3) . . ?
C18C C19C C22C 117.8(3) . . ?
C21C C20C C19C 118.9(3) . . ?
F6C C21C C20C 119.0(3) . . ?
F6C C21C C16C 117.8(3) . . ?
C20C C21C C16C 123.2(3) . . ?
O1C C22C O3C 110.6(3) . . ?
O1C C22C O2C 110.5(3) . . ?
O3C C22C O2C 109.9(3) . . ?
O1C C22C C19C 109.8(3) . . ?
O3C C22C C19C 107.9(3) . . ?
O2C C22C C19C 108.1(3) . . ?
O1C C23C C24C 108.9(3) . . ?
C23C C24C C25C 106.3(3) . . ?
C23C C24C C26C 106.0(3) . . ?
C25C C24C C26C 106.4(3) . . ?
C23C C24C C27C 113.6(3) . . ?
C25C C24C C27C 113.7(3) . . ?
C26C C24C C27C 110.2(3) . . ?
O2C C25C C24C 108.4(3) . . ?
O3C C26C C24C 109.0(3) . . ?
C28C C27C C24C 116.0(3) . . ?
C29C C28C C27C 112.2(3) . . ?
C28C C29C C30C 113.7(3) . . ?
C31C C30C C29C 113.9(3) . . ?
C30C C31C C32C 113.4(3) . . ?
C22C O1C C23C 110.6(3) . . ?
C22C O2C C25C 110.7(3) . . ?
C22C O3C C26C 110.4(3) . . ?
C2D C1D C6D 120.3(3) . . ?
C2D C1D C8D 119.5(3) . . ?
C6D C1D C8D 120.2(3) . . ?
C3D C2D C1D 118.7(3) . . ?
F1D C3D C2D 119.5(3) . . ?
F1D C3D C4D 117.6(3) . . ?
C2D C3D C4D 122.9(3) . . ?
C5D C4D C3D 116.2(3) . . ?
C5D C4D C7D 120.8(3) . . ?
C3D C4D C7D 122.9(3) . . ?
F2D C5D C6D 119.5(3) . . ?
F2D C5D C4D 116.6(3) . . ?
C6D C5D C4D 123.9(3) . . ?
C5D C6D C1D 118.0(3) . . ?
N1D C7D C4D 177.7(4) . . ?
C13D C8D C9D 114.2(3) . . ?
C13D C8D C1D 123.9(3) . . ?
C9D C8D C1D 121.9(3) . . ?
F3D C9D C10D 118.1(3) . . ?
F3D C9D C8D 117.6(3) . . ?
C10D C9D C8D 124.3(3) . . ?
C9D C10D C11D 118.8(3) . . ?
C10D C11D C12D 120.0(3) . . ?
C10D C11D C14D 119.2(3) . . ?
C12D C11D C14D 120.7(3) . . ?
C13D C12D C11D 117.9(3) . . ?
F4D C13D C12D 117.6(3) . . ?
F4D C13D C8D 117.7(3) . . ?
C12D C13D C8D 124.7(3) . . ?
C15D C14D C11D 175.2(4) . . ?
C14D C15D C16D 175.6(4) . . ?
C21D C16D C17D 114.9(3) . . ?
C21D C16D C15D 122.4(4) . . ?
C17D C16D C15D 122.5(4) . . ?
F5D C17D C18D 118.4(3) . . ?
F5D C17D C16D 117.6(3) . . ?
C18D C17D C16D 124.0(4) . . ?
C17D C18D C19D 118.3(3) . . ?
C18D C19D C20D 120.5(3) . . ?
C18D C19D C22D 121.8(3) . . ?
C20D C19D C22D 117.7(3) . . ?
C21D C20D C19D 118.4(4) . . ?
F6D C21D C20D 118.5(4) . . ?
F6D C21D C16D 117.5(3) . . ?
C20D C21D C16D 124.0(4) . . ?
O1D C22D O2D 111.2(3) . . ?
O1D C22D O3D 110.4(3) . . ?
O2D C22D O3D 109.7(3) . . ?
O1D C22D C19D 108.2(3) . . ?
O2D C22D C19D 107.2(3) . . ?
O3D C22D C19D 110.0(3) . . ?
O1D C23D C24D 109.0(3) . . ?
C26D C24D C23D 106.5(3) . . ?
C26D C24D C25D 105.7(3) . . ?
C23D C24D C25D 107.3(3) . . ?
C26D C24D C27D 110.5(3) . . ?
C23D C24D C27D 112.8(3) . . ?
C25D C24D C27D 113.6(3) . . ?
O2D C25D C24D 108.5(3) . . ?
O3D C26D C24D 109.9(3) . . ?
C28D C27D C24D 115.0(3) . . ?
C27D C28D C29D 113.6(3) . . ?
C30D C29D C28D 114.5(4) . . ?
C29D C30D C31D 113.0(4) . . ?
C32D C31D C30D 110.5(4) . . ?
C22D O1D C23D 111.4(3) . . ?
C22D O2D C25D 111.7(3) . . ?
C22D O3D C26D 110.4(3) . . ?
 
_refine_diff_density_max    0.872
_refine_diff_density_min   -0.257
_refine_diff_density_rms    0.055

_shelx_res_file
;
TITL exp_192_twin1_hklf4 in P2(1)/c
    6BOE.res
    created by SHELXL-2018/3 at 14:30:10 on 25-Mar-2024
REM P2(1)/c (#14 in standard setting)
CELL 1.54184  29.540583  25.390193  14.493452  90.0000  91.1515  90.0000
ZERR   16.00   0.000198   0.000220   0.000125   0.0000   0.0007   0.0000
LATT  1
SYMM -x, y+1/2,-z+1/2
SFAC C H N O F
UNIT 512 400 16 48 96
TEMP -173
SIZE 0.04 0.09 0.29
SHEL 50 0.837
L.S. 10
BOND
LIST 4
FMAP 2
PLAN 20
MERG 0
MORE 1
ACTA
WGHT    0.049400   20.296402
BASF   0.54431
FVAR       0.89821
C1A   1    0.880658    0.753702    0.551341    11.00000    0.01835    0.02847 =
         0.03285   -0.00224   -0.00374    0.00186
C2A   1    0.898004    0.730024    0.631647    11.00000    0.02047    0.03494 =
         0.03458    0.00326    0.00119   -0.00019
AFIX  43
H2A   2    0.878333    0.717766    0.678048    11.00000   -1.20000
AFIX   0
C3A   1    0.943955    0.724893    0.641937    11.00000    0.02217    0.03150 =
         0.03006    0.00169   -0.00593    0.00248
C4A   1    0.974008    0.741214    0.575191    11.00000    0.01755    0.03039 =
         0.03347   -0.00172   -0.00294    0.00251
C5A   1    0.955460    0.763908    0.496360    11.00000    0.02098    0.03909 =
         0.02633   -0.00133    0.00431   -0.00101
C6A   1    0.909560    0.770786    0.482941    11.00000    0.02047    0.03629 =
         0.02828    0.00025   -0.00095    0.00249
AFIX  43
H6A   2    0.897907    0.786832    0.428220    11.00000   -1.20000
AFIX   0
C7A   1    1.022233    0.735460    0.588214    11.00000    0.02019    0.03835 =
         0.03209   -0.00513   -0.00141    0.00237
C8A   1    0.831155    0.764747    0.541556    11.00000    0.01467    0.03523 =
         0.02623    0.00332   -0.00073    0.00126
C9A   1    0.799160    0.725974    0.521476    11.00000    0.02063    0.03027 =
         0.03054    0.00265   -0.00047    0.00170
C10A  1    0.753664    0.735998    0.508971    11.00000    0.01841    0.03721 =
         0.02972    0.00442   -0.00328   -0.00357
AFIX  43
H10A  2    0.733001    0.708165    0.496042    11.00000   -1.20000
AFIX   0
C11A  1    0.738545    0.787776    0.515662    11.00000    0.01833    0.04035 =
         0.02962    0.00121   -0.00127    0.00246
C12A  1    0.769201    0.828133    0.535808    11.00000    0.02256    0.03332 =
         0.03770   -0.00348   -0.00110    0.00492
AFIX  43
H12A  2    0.759311    0.863576    0.541323    11.00000   -1.20000
AFIX   0
C13A  1    0.814216    0.815157    0.547484    11.00000    0.01787    0.03574 =
         0.03233    0.00118   -0.00328   -0.00302
C14A  1    0.691547    0.799674    0.500325    11.00000    0.02356    0.03894 =
         0.03271    0.00339   -0.00230    0.00150
C15A  1    0.652576    0.809019    0.482880    11.00000    0.02071    0.04126 =
         0.03482    0.00332    0.00035    0.00048
C16A  1    0.606965    0.819761    0.453631    11.00000    0.01526    0.03803 =
         0.03612    0.00466   -0.00088    0.00014
C17A  1    0.582819    0.785351    0.395576    11.00000    0.01995    0.03243 =
         0.04184    0.00345    0.00208    0.00401
C18A  1    0.540843    0.796521    0.358765    11.00000    0.01794    0.03369 =
         0.04017    0.00137   -0.00141   -0.00138
AFIX  43
H18A  2    0.525818    0.772200    0.318862    11.00000   -1.20000
AFIX   0
C19A  1    0.520791    0.844004    0.380958    11.00000    0.01543    0.03615 =
         0.03291    0.00208   -0.00088    0.00034
C20A  1    0.542249    0.878966    0.442087    11.00000    0.01896    0.03373 =
         0.03501   -0.00135   -0.00041    0.00268
AFIX  43
H20A  2    0.528028    0.910918    0.459490    11.00000   -1.20000
AFIX   0
C21A  1    0.584455    0.865891    0.476338    11.00000    0.02029    0.03678 =
         0.03424   -0.00019   -0.00348   -0.00422
C22A  1    0.474978    0.858910    0.340710    11.00000    0.01710    0.02903 =
         0.02981   -0.00118    0.00035    0.00178
C23A  1    0.425376    0.847513    0.214085    11.00000    0.01970    0.03762 =
         0.03940   -0.00316   -0.00770    0.00518
AFIX  23
H23A  2    0.405522    0.817820    0.195300    11.00000   -1.20000
H23B  2    0.434334    0.866691    0.157850    11.00000   -1.20000
AFIX   0
C24A  1    0.400280    0.884233    0.277896    11.00000    0.01756    0.02818 =
         0.03466    0.00026   -0.00272    0.00106
C25A  1    0.431236    0.931683    0.293863    11.00000    0.01681    0.03083 =
         0.04130    0.00273   -0.00605    0.00205
AFIX  23
H25A  2    0.431969    0.953683    0.237518    11.00000   -1.20000
H25B  2    0.419835    0.953492    0.345032    11.00000   -1.20000
AFIX   0
C26A  1    0.397518    0.855876    0.370000    11.00000    0.01244    0.03369 =
         0.04028    0.00365   -0.00372    0.00037
AFIX  23
H26A  2    0.378558    0.876361    0.412642    11.00000   -1.20000
H26B  2    0.383481    0.820794    0.361017    11.00000   -1.20000
AFIX   0
C27A  1    0.353580    0.898898    0.237772    11.00000    0.01769    0.03342 =
         0.03914    0.00380   -0.00700   -0.00043
AFIX  23
H27A  2    0.356822    0.908105    0.171860    11.00000   -1.20000
H27B  2    0.333645    0.867631    0.240868    11.00000   -1.20000
AFIX   0
C28A  1    0.330676    0.944634    0.286528    11.00000    0.02503    0.03177 =
         0.05339   -0.00311   -0.00906    0.00448
AFIX  23
H28A  2    0.346096    0.977816    0.269857    11.00000   -1.20000
H28B  2    0.334301    0.939839    0.354061    11.00000   -1.20000
AFIX   0
C29A  1    0.280151    0.949595    0.262063    11.00000    0.02378    0.03731 =
         0.04988    0.00001   -0.00662    0.00514
AFIX  23
H29A  2    0.270035    0.985802    0.276409    11.00000   -1.20000
H29B  2    0.275730    0.944024    0.194879    11.00000   -1.20000
AFIX   0
C30A  1    0.250861    0.910603    0.313536    11.00000    0.02838    0.04127 =
         0.04463    0.00015   -0.00571    0.00456
AFIX  23
H30A  2    0.255883    0.915583    0.380712    11.00000   -1.20000
H30B  2    0.260502    0.874387    0.297977    11.00000   -1.20000
AFIX   0
C31A  1    0.200393    0.916316    0.291086    11.00000    0.02598    0.04994 =
         0.05290   -0.00160   -0.00155    0.00455
AFIX  23
H31A  2    0.191336    0.953461    0.300239    11.00000   -1.20000
H31B  2    0.194779    0.907392    0.225354    11.00000   -1.20000
AFIX   0
C32A  1    0.171361    0.881045    0.350831    11.00000    0.02787    0.05771 =
         0.06065   -0.00053    0.00634    0.00002
AFIX 137
H32A  2    0.179265    0.844101    0.340016    11.00000   -1.50000
H32B  2    0.139321    0.886645    0.334926    11.00000   -1.50000
H32C  2    0.176805    0.889680    0.416016    11.00000   -1.50000
AFIX   0
N1A   3    1.060487    0.731297    0.600459    11.00000    0.02090    0.05057 =
         0.03584   -0.00559   -0.00109    0.00178
O1A   4    0.465408    0.827706    0.262813    11.00000    0.02048    0.04098 =
         0.03643   -0.00927   -0.00578    0.00888
O2A   4    0.476307    0.912389    0.316631    11.00000    0.01510    0.03017 =
         0.04474    0.00645   -0.00299   -0.00040
O3A   4    0.442813    0.850050    0.408894    11.00000    0.01403    0.03684 =
         0.03395    0.00384   -0.00297    0.00102
F1A   5    0.961548    0.703893    0.719856    11.00000    0.02257    0.05313 =
         0.04031    0.01375   -0.00691    0.00489
F2A   5    0.983756    0.780054    0.430609    11.00000    0.01908    0.06465 =
         0.03501    0.00656    0.00289   -0.00128
F3A   5    0.814176    0.675918    0.512357    11.00000    0.02233    0.03018 =
         0.05008    0.00126   -0.00530    0.00106
F4A   5    0.843940    0.854605    0.567116    11.00000    0.02087    0.03192 =
         0.05337   -0.00343   -0.00751   -0.00101
F5A   5    0.602871    0.739552    0.373566    11.00000    0.02532    0.03695 =
         0.06162   -0.00209   -0.00348    0.01004
F6A   5    0.606063    0.900230    0.533486    11.00000    0.02365    0.04672 =
         0.04070   -0.00472   -0.00804   -0.00044
MOLE 2
C1B   1    0.668733    0.655913    0.661955    11.00000    0.02132    0.02773 =
         0.03059    0.00354   -0.00082   -0.00056
C2B   1    0.710401    0.630943    0.646558    11.00000    0.02366    0.02995 =
         0.03232   -0.00087    0.00090    0.00179
AFIX  43
H2B   2    0.712192    0.601155    0.607136    11.00000   -1.20000
AFIX   0
C3B   1    0.748119    0.650653    0.689733    11.00000    0.01704    0.03650 =
         0.03534    0.00501    0.00068    0.00506
C4B   1    0.747667    0.694375    0.746887    11.00000    0.01935    0.03305 =
         0.02856    0.00186   -0.00043   -0.00185
C5B   1    0.705989    0.718315    0.759570    11.00000    0.02448    0.02759 =
         0.03262   -0.00184   -0.00202   -0.00026
C6B   1    0.666771    0.699827    0.717804    11.00000    0.01739    0.03276 =
         0.03589    0.00081   -0.00135    0.00101
AFIX  43
H6B   2    0.638734    0.717117    0.727363    11.00000   -1.20000
AFIX   0
C7B   1    0.788814    0.714884    0.786718    11.00000    0.02244    0.04241 =
         0.03091    0.00059    0.00334    0.00069
C8B   1    0.625894    0.634164    0.620649    11.00000    0.02085    0.02863 =
         0.02888   -0.00052   -0.00195    0.00080
C9B   1    0.593373    0.612514    0.676450    11.00000    0.02511    0.03655 =
         0.02808    0.00097   -0.00191    0.00164
C10B  1    0.551922    0.594503    0.643835    11.00000    0.02025    0.03970 =
         0.03493    0.00087    0.00030   -0.00209
AFIX  43
H10B  2    0.530659    0.579590    0.684635    11.00000   -1.20000
AFIX   0
C11B  1    0.542059    0.598696    0.550094    11.00000    0.02015    0.03310 =
         0.03534   -0.00710   -0.00262    0.00299
C12B  1    0.573952    0.619383    0.491019    11.00000    0.02755    0.03989 =
         0.03051   -0.00271   -0.00467    0.00244
AFIX  43
H12B  2    0.567631    0.622103    0.426668    11.00000   -1.20000
AFIX   0
C13B  1    0.615013    0.635903    0.527737    11.00000    0.02443    0.03660 =
         0.02842    0.00095    0.00124   -0.00206
C14B  1    0.498178    0.581225    0.517576    11.00000    0.02471    0.03583 =
         0.03703   -0.00736   -0.00160    0.00442
C15B  1    0.460653    0.567139    0.495862    11.00000    0.02298    0.03446 =
         0.03821   -0.00860   -0.00389    0.00454
C16B  1    0.414957    0.551034    0.476529    11.00000    0.02242    0.03599 =
         0.03430   -0.00919   -0.00465    0.00198
C17B  1    0.392985    0.514431    0.530255    11.00000    0.02942    0.03433 =
         0.03404   -0.00588   -0.01114    0.00695
C18B  1    0.348162    0.500848    0.520305    11.00000    0.03179    0.03120 =
         0.03193   -0.00390   -0.00280    0.00021
AFIX  43
H18B  2    0.334856    0.475532    0.559688    11.00000   -1.20000
AFIX   0
C19B  1    0.322713    0.525551    0.450182    11.00000    0.02126    0.03056 =
         0.03442   -0.00591   -0.00392    0.00163
C20B  1    0.343077    0.561276    0.391986    11.00000    0.02198    0.03554 =
         0.03454   -0.00170   -0.00529    0.00043
AFIX  43
H20B  2    0.326254    0.577046    0.342739    11.00000   -1.20000
AFIX   0
C21B  1    0.388164    0.573676    0.406483    11.00000    0.02427    0.03636 =
         0.03249   -0.00481    0.00012   -0.00024
C22B  1    0.272271    0.517666    0.445077    11.00000    0.02494    0.02853 =
         0.02853   -0.00080   -0.00246   -0.00129
C23B  1    0.209300    0.508610    0.344076    11.00000    0.01972    0.04621 =
         0.03958    0.00497   -0.00606   -0.00665
AFIX  23
H23C  2    0.205296    0.473577    0.315057    11.00000   -1.20000
H23D  2    0.193778    0.535120    0.304602    11.00000   -1.20000
AFIX   0
C24B  1    0.189167    0.508624    0.439969    11.00000    0.02370    0.03096 =
         0.03427    0.00022   -0.00261   -0.00056
C25B  1    0.204303    0.559175    0.486233    11.00000    0.02095    0.04135 =
         0.05502   -0.01012   -0.00299    0.00034
AFIX  23
H25C  2    0.195206    0.589765    0.447776    11.00000   -1.20000
H25D  2    0.189919    0.562638    0.547043    11.00000   -1.20000
AFIX   0
C26B  1    0.212264    0.463863    0.492960    11.00000    0.02142    0.04135 =
         0.03720    0.00423   -0.00073   -0.00310
AFIX  23
H26C  2    0.204897    0.466023    0.559188    11.00000   -1.20000
H26D  2    0.201497    0.429490    0.468889    11.00000   -1.20000
AFIX   0
C27B  1    0.137487    0.504343    0.439707    11.00000    0.02297    0.03499 =
         0.04382   -0.00112   -0.00120   -0.00233
AFIX  23
H27C  2    0.128232    0.496298    0.503449    11.00000   -1.20000
H27D  2    0.124906    0.539380    0.423663    11.00000   -1.20000
AFIX   0
C28B  1    0.115246    0.463916    0.375546    11.00000    0.02538    0.04147 =
         0.04357   -0.00428    0.00063   -0.00561
AFIX  23
H28C  2    0.121560    0.473272    0.310754    11.00000   -1.20000
H28D  2    0.128573    0.428795    0.388044    11.00000   -1.20000
AFIX   0
C29B  1    0.064346    0.461324    0.388117    11.00000    0.02544    0.04209 =
         0.04276   -0.00323   -0.00132   -0.00320
AFIX  23
H29C  2    0.052266    0.497656    0.390602    11.00000   -1.20000
H29D  2    0.058238    0.444263    0.448013    11.00000   -1.20000
AFIX   0
C30B  1    0.039169    0.431212    0.311696    11.00000    0.03655    0.04546 =
         0.05280   -0.00040   -0.00344   -0.00649
AFIX  23
H30C  2    0.039362    0.452574    0.254563    11.00000   -1.20000
H30D  2    0.055682    0.398102    0.299371    11.00000   -1.20000
AFIX   0
C31B  1   -0.009163    0.417989    0.333846    11.00000    0.02997    0.05235 =
         0.05894   -0.00370   -0.00796   -0.00335
AFIX  23
H31C  2   -0.024259    0.450216    0.356298    11.00000   -1.20000
H31D  2   -0.009139    0.391886    0.384588    11.00000   -1.20000
AFIX   0
C32B  1   -0.036619    0.395999    0.252758    11.00000    0.04322    0.05849 =
         0.08707    0.00034   -0.03231   -0.00213
AFIX 137
H32D  2   -0.040053    0.423133    0.205041    11.00000   -1.50000
H32E  2   -0.066568    0.385251    0.273730    11.00000   -1.50000
H32F  2   -0.020929    0.365442    0.227246    11.00000   -1.50000
AFIX   0
N1B   3    0.822670    0.730688    0.815578    11.00000    0.02257    0.06721 =
         0.03691   -0.00742   -0.00141   -0.00502
O1B   4    0.257127    0.521096    0.353126    11.00000    0.02205    0.05859 =
         0.03403    0.00300   -0.00625   -0.00917
O2B   4    0.253182    0.557877    0.497936    11.00000    0.01970    0.03471 =
         0.04928   -0.01159   -0.00295    0.00071
O3B   4    0.260783    0.468456    0.481638    11.00000    0.02344    0.03221 =
         0.04755    0.00238   -0.00238    0.00036
F1B   5    0.788747    0.627139    0.677825    11.00000    0.01692    0.04704 =
         0.04724   -0.00248    0.00045    0.00625
F2B   5    0.704720    0.760522    0.814506    11.00000    0.02685    0.03731 =
         0.04200   -0.00926   -0.00181   -0.00120
F3B   5    0.602911    0.608880    0.767654    11.00000    0.02854    0.06171 =
         0.02650    0.00426   -0.00295   -0.00896
F4B   5    0.646861    0.655089    0.470670    11.00000    0.02925    0.06653 =
         0.03089    0.00807   -0.00015   -0.01014
F5B   5    0.417196    0.491577    0.599662    11.00000    0.03252    0.04461 =
         0.04355    0.00006   -0.01619    0.00269
F6B   5    0.407090    0.610750    0.352972    11.00000    0.02448    0.05171 =
         0.04350    0.00655   -0.00069   -0.00645
MOLE 3
C1C   1    0.386971    0.756330    0.542696    11.00000    0.02073    0.02736 =
         0.03215    0.00261   -0.00067   -0.00124
C2C   1    0.418546    0.729915    0.489027    11.00000    0.02339    0.02899 =
         0.03351    0.00354   -0.00077   -0.00107
AFIX  43
H2C   2    0.408987    0.710209    0.436433    11.00000   -1.20000
AFIX   0
C3C   1    0.463564    0.732921    0.513563    11.00000    0.02159    0.03265 =
         0.04012    0.00396    0.00481    0.00184
C4C   1    0.479308    0.760629    0.590028    11.00000    0.02010    0.03789 =
         0.04136    0.00726   -0.00222   -0.00504
C5C   1    0.446888    0.787417    0.640529    11.00000    0.02522    0.03848 =
         0.03778   -0.00030   -0.00689   -0.00856
C6C   1    0.401595    0.786145    0.618601    11.00000    0.02018    0.03366 =
         0.03807    0.00076   -0.00158   -0.00290
AFIX  43
H6C   2    0.380518    0.805181    0.654339    11.00000   -1.20000
AFIX   0
C7C   1    0.526549    0.760165    0.617357    11.00000    0.02624    0.04897 =
         0.04697    0.01000   -0.00181   -0.00552
C8C   1    0.338087    0.748168    0.521288    11.00000    0.01857    0.03172 =
         0.02738   -0.00067   -0.00003    0.00124
C9C   1    0.320415    0.697979    0.510511    11.00000    0.02248    0.02701 =
         0.03601    0.00161   -0.00220    0.00423
C10C  1    0.276260    0.686569    0.488918    11.00000    0.02377    0.02793 =
         0.03864   -0.00313   -0.00235   -0.00202
AFIX  43
H10C  2    0.266329    0.651109    0.483223    11.00000   -1.20000
AFIX   0
C11C  1    0.245992    0.728482    0.475386    11.00000    0.01916    0.03772 =
         0.03028   -0.00175   -0.00031   -0.00086
C12C  1    0.261397    0.779755    0.487181    11.00000    0.02129    0.03249 =
         0.03126   -0.00340    0.00144    0.00491
AFIX  43
H12C  2    0.241197    0.808598    0.479363    11.00000   -1.20000
AFIX   0
C13C  1    0.306146    0.788403    0.510276    11.00000    0.02217    0.02577 =
         0.03389   -0.00156    0.00173   -0.00081
C14C  1    0.199779    0.717112    0.451861    11.00000    0.02155    0.03654 =
         0.03413   -0.00582    0.00080    0.00120
C15C  1    0.161190    0.706181    0.433341    11.00000    0.02336    0.03626 =
         0.03302   -0.00716    0.00123    0.00415
C16C  1    0.115546    0.691056    0.411682    11.00000    0.01923    0.03327 =
         0.03632   -0.00986   -0.00206    0.00232
C17C  1    0.094883    0.648400    0.454039    11.00000    0.01904    0.03565 =
         0.03711   -0.00576   -0.00789    0.00721
C18C  1    0.052542    0.630188    0.430803    11.00000    0.02280    0.02965 =
         0.03837   -0.00101   -0.00030    0.00254
AFIX  43
H18C  2    0.040272    0.600135    0.460291    11.00000   -1.20000
AFIX   0
C19C  1    0.027923    0.657194    0.362327    11.00000    0.01898    0.03179 =
         0.03298   -0.00511    0.00003    0.00119
C20C  1    0.045936    0.701469    0.320730    11.00000    0.02040    0.03888 =
         0.03223   -0.00283   -0.00175   -0.00032
AFIX  43
H20C  2    0.028959    0.720327    0.275223    11.00000   -1.20000
AFIX   0
C21C  1    0.088747    0.717589    0.346454    11.00000    0.02163    0.03415 =
         0.03358   -0.00270    0.00024   -0.00128
C22C  1   -0.018741    0.637005    0.336860    11.00000    0.01976    0.03039 =
         0.03575   -0.00048   -0.00321   -0.00059
C23C  1   -0.077739    0.641135    0.226890    11.00000    0.02089    0.04704 =
         0.03872    0.00330   -0.00849   -0.00687
AFIX  23
H23E  2   -0.071956    0.622275    0.168516    11.00000   -1.20000
H23F  2   -0.100815    0.668630    0.214342    11.00000   -1.20000
AFIX   0
C24C  1   -0.094810    0.602897    0.298387    11.00000    0.01971    0.03264 =
         0.03687   -0.00153   -0.00328   -0.00165
C25C  1   -0.093422    0.632054    0.389772    11.00000    0.01781    0.04421 =
         0.03902   -0.00473   -0.00325   -0.00436
AFIX  23
H25E  2   -0.110813    0.665281    0.384388    11.00000   -1.20000
H25F  2   -0.107154    0.610158    0.438315    11.00000   -1.20000
AFIX   0
C26C  1   -0.059359    0.559510    0.306084    11.00000    0.01993    0.03617 =
         0.05258   -0.00485   -0.00474   -0.00194
AFIX  23
H26E  2   -0.065243    0.537244    0.360620    11.00000   -1.20000
H26F  2   -0.060854    0.536920    0.250431    11.00000   -1.20000
AFIX   0
C27C  1   -0.141175    0.579371    0.273818    11.00000    0.01957    0.03355 =
         0.04305   -0.00184   -0.00282   -0.00408
AFIX  23
H27E  2   -0.140726    0.567206    0.208946    11.00000   -1.20000
H27F  2   -0.145803    0.547989    0.313054    11.00000   -1.20000
AFIX   0
C28C  1   -0.181700    0.616058    0.284709    11.00000    0.02216    0.03502 =
         0.03984   -0.00296   -0.00041   -0.00279
AFIX  23
H28E  2   -0.183768    0.626648    0.350229    11.00000   -1.20000
H28F  2   -0.176950    0.648296    0.247720    11.00000   -1.20000
AFIX   0
C29C  1   -0.225941    0.590248    0.254029    11.00000    0.02166    0.03473 =
         0.03777   -0.00060   -0.00506   -0.00260
AFIX  23
H29E  2   -0.230424    0.557930    0.290954    11.00000   -1.20000
H29F  2   -0.223633    0.579588    0.188587    11.00000   -1.20000
AFIX   0
C30C  1   -0.267193    0.625721    0.263976    11.00000    0.02228    0.04040 =
         0.03942   -0.00207    0.00003   -0.00082
AFIX  23
H30E  2   -0.268982    0.637183    0.329090    11.00000   -1.20000
H30F  2   -0.263053    0.657590    0.225704    11.00000   -1.20000
AFIX   0
C31C  1   -0.311580    0.599652    0.235858    11.00000    0.02436    0.05093 =
         0.04525   -0.00951   -0.00364   -0.00483
AFIX  23
H31E  2   -0.317505    0.570203    0.278727    11.00000   -1.20000
H31F  2   -0.308663    0.584635    0.173220    11.00000   -1.20000
AFIX   0
C32C  1   -0.351993    0.637289    0.235934    11.00000    0.02264    0.06662 =
         0.04033   -0.00984   -0.00246   -0.00034
AFIX 137
H32G  2   -0.355925    0.651229    0.298315    11.00000   -1.50000
H32H  2   -0.379417    0.618312    0.216265    11.00000   -1.50000
H32I  2   -0.346538    0.666447    0.193270    11.00000   -1.50000
AFIX   0
N1C   3    0.563972    0.758471    0.639462    11.00000    0.02236    0.07103 =
         0.05779    0.01343   -0.00595   -0.00753
O1C   4   -0.036238    0.665219    0.261507    11.00000    0.02237    0.04280 =
         0.04215    0.00788   -0.01018   -0.00922
O2C   4   -0.046477    0.643359    0.413996    11.00000    0.01521    0.04792 =
         0.03663   -0.00859   -0.00071   -0.00272
O3C   4   -0.014950    0.583303    0.315022    11.00000    0.01850    0.03438 =
         0.05011   -0.00945   -0.00306   -0.00125
F1C   5    0.493942    0.706878    0.463088    11.00000    0.02355    0.04404 =
         0.05509   -0.00034    0.00805    0.00347
F2C   5    0.461333    0.814204    0.715805    11.00000    0.03051    0.05644 =
         0.04855   -0.01048   -0.01107   -0.00852
F3C   5    0.349053    0.656723    0.524942    11.00000    0.02192    0.03021 =
         0.05668    0.00100   -0.00784    0.00261
F4C   5    0.320089    0.838656    0.522953    11.00000    0.02281    0.02755 =
         0.05146   -0.00148    0.00112   -0.00176
F5C   5    0.118568    0.623489    0.522323    11.00000    0.02258    0.04100 =
         0.04807    0.00234   -0.01020    0.00516
F6C   5    0.106383    0.760441    0.306067    11.00000    0.02750    0.04382 =
         0.03790    0.00155   -0.00105   -0.00957
MOLE 4
C1D   1    0.166207    0.831648    0.657968    11.00000    0.01572    0.03330 =
         0.03117   -0.00019    0.00149    0.00103
C2D   1    0.168708    0.776714    0.657459    11.00000    0.01919    0.03360 =
         0.03210    0.00068   -0.00073   -0.00140
AFIX  43
H2D   2    0.143805    0.756164    0.635822    11.00000   -1.20000
AFIX   0
C3D   1    0.207913    0.752936    0.688880    11.00000    0.02614    0.02820 =
         0.03151    0.00214    0.00343    0.00095
C4D   1    0.245114    0.781162    0.721930    11.00000    0.01880    0.03443 =
         0.02806    0.00383    0.00216    0.00429
C5D   1    0.240992    0.835526    0.721103    11.00000    0.01671    0.03673 =
         0.03471   -0.00109   -0.00271   -0.00319
C6D   1    0.203231    0.861712    0.689648    11.00000    0.02247    0.02863 =
         0.03616   -0.00110   -0.00149    0.00193
AFIX  43
H6D   2    0.202121    0.899105    0.689273    11.00000   -1.20000
AFIX   0
C7D   1    0.286509    0.756489    0.751548    11.00000    0.02480    0.03641 =
         0.02797    0.00295    0.00155   -0.00148
C8D   1    0.124310    0.858026    0.623821    11.00000    0.01787    0.03021 =
         0.03217    0.00191    0.00013   -0.00191
C9D   1    0.103036    0.843649    0.540571    11.00000    0.02488    0.03224 =
         0.03010   -0.00276   -0.00032    0.00164
C10D  1    0.063040    0.864785    0.508064    11.00000    0.02415    0.03691 =
         0.03442    0.00080   -0.00391   -0.00092
AFIX  43
H10D  2    0.050516    0.854126    0.450136    11.00000   -1.20000
AFIX   0
C11D  1    0.041277    0.901938    0.561270    11.00000    0.01733    0.03580 =
         0.04275    0.00402    0.00042    0.00199
C12D  1    0.060963    0.918742    0.645237    11.00000    0.02326    0.03777 =
         0.03805   -0.00090    0.00275    0.00494
AFIX  43
H12D  2    0.046659    0.944568    0.682067    11.00000   -1.20000
AFIX   0
C13D  1    0.101618    0.896635    0.672512    11.00000    0.02427    0.03443 =
         0.03137   -0.00200   -0.00134    0.00068
C14D  1   -0.002240    0.921203    0.531434    11.00000    0.02281    0.03730 =
         0.03954    0.00460    0.00151    0.00184
C15D  1   -0.039445    0.933548    0.505540    11.00000    0.02185    0.03820 =
         0.04399    0.00758    0.00141    0.00126
C16D  1   -0.085192    0.945232    0.479108    11.00000    0.02273    0.03741 =
         0.03717    0.00790    0.00137    0.00292
C17D  1   -0.108730    0.916920    0.410919    11.00000    0.02563    0.03673 =
         0.03656    0.00199    0.00471    0.00652
C18D  1   -0.153694    0.924772    0.388296    11.00000    0.02332    0.03905 =
         0.03465    0.00137    0.00007    0.00163
AFIX  43
H18D  2   -0.168126    0.904850    0.340658    11.00000   -1.20000
AFIX   0
C19D  1   -0.177348    0.962446    0.436746    11.00000    0.02020    0.03645 =
         0.03429    0.00330   -0.00157    0.00399
C20D  1   -0.155477    0.992795    0.504725    11.00000    0.02476    0.03870 =
         0.03959    0.00040   -0.00195    0.00712
AFIX  43
H20D  2   -0.171367    1.019325    0.537057    11.00000   -1.20000
AFIX   0
C21D  1   -0.110562    0.983323    0.523544    11.00000    0.02442    0.03907 =
         0.04126    0.00125   -0.00561   -0.00010
C22D  1   -0.227461    0.971022    0.420986    11.00000    0.02241    0.03310 =
         0.03094   -0.00070   -0.00213    0.00419
C23D  1   -0.281593    1.035855    0.385173    11.00000    0.01985    0.03916 =
         0.04947   -0.00046   -0.00512    0.00651
AFIX  23
H23G  2   -0.289066    1.050955    0.323760    11.00000   -1.20000
H23H  2   -0.288796    1.062427    0.432663    11.00000   -1.20000
AFIX   0
C24D  1   -0.309219    0.986361    0.400328    11.00000    0.02245    0.03660 =
         0.03186   -0.00282   -0.00352    0.00297
C25D  1   -0.297224    0.966072    0.496522    11.00000    0.01976    0.05059 =
         0.03712   -0.00091   -0.00187    0.00501
AFIX  23
H25G  2   -0.308927    0.990494    0.543651    11.00000   -1.20000
H25H  2   -0.311112    0.931053    0.506024    11.00000   -1.20000
AFIX   0
C26D  1   -0.291642    0.945578    0.334462    11.00000    0.01957    0.04341 =
         0.03871   -0.00422   -0.00404    0.00368
AFIX  23
H26G  2   -0.309250    0.912621    0.340438    11.00000   -1.20000
H26H  2   -0.295326    0.958392    0.270236    11.00000   -1.20000
AFIX   0
C27D  1   -0.360054    0.995043    0.384022    11.00000    0.02172    0.04263 =
         0.03255   -0.00359   -0.00398    0.00209
AFIX  23
H27G  2   -0.365330    1.004323    0.318338    11.00000   -1.20000
H27H  2   -0.375973    0.961439    0.395532    11.00000   -1.20000
AFIX   0
C28D  1   -0.380985    1.037687    0.443544    11.00000    0.02878    0.04897 =
         0.03980   -0.01334   -0.00692    0.00887
AFIX  23
H28G  2   -0.368384    1.072259    0.425666    11.00000   -1.20000
H28H  2   -0.372219    1.031256    0.508862    11.00000   -1.20000
AFIX   0
C29D  1   -0.432593    1.040150    0.435290    11.00000    0.03115    0.05787 =
         0.04574   -0.01156   -0.00590    0.01061
AFIX  23
H29G  2   -0.445187    1.006562    0.458119    11.00000   -1.20000
H29H  2   -0.443503    1.068644    0.475829    11.00000   -1.20000
AFIX   0
C30D  1   -0.450670    1.049656    0.339048    11.00000    0.02975    0.05222 =
         0.04359   -0.00748   -0.00362    0.00409
AFIX  23
H30G  2   -0.443783    1.018662    0.300334    11.00000   -1.20000
H30H  2   -0.434959    1.080443    0.312634    11.00000   -1.20000
AFIX   0
C31D  1   -0.501722    1.059628    0.335274    11.00000    0.02410    0.04912 =
         0.04721   -0.00810   -0.00615    0.00433
AFIX  23
H31G  2   -0.517711    1.029161    0.362107    11.00000   -1.20000
H31H  2   -0.508838    1.091182    0.372399    11.00000   -1.20000
AFIX   0
C32D  1   -0.517978    1.067889    0.236568    11.00000    0.03607    0.06864 =
         0.04695   -0.00512   -0.00657   -0.00237
AFIX 137
H32J  2   -0.503205    1.099065    0.211042    11.00000   -1.50000
H32K  2   -0.550863    1.073032    0.235171    11.00000   -1.50000
H32L  2   -0.510384    1.036915    0.199619    11.00000   -1.50000
AFIX   0
N1D   3    0.320512    0.738199    0.774357    11.00000    0.02591    0.05072 =
         0.04402    0.00646   -0.00216    0.00832
O1D   4   -0.234013    1.022680    0.390892    11.00000    0.02143    0.03522 =
         0.05551    0.01040   -0.00512    0.00373
O2D   4   -0.248469    0.962246    0.505328    11.00000    0.01992    0.04743 =
         0.03205    0.00248   -0.00139    0.00558
O3D   4   -0.244263    0.935264    0.354638    11.00000    0.02114    0.04782 =
         0.04077   -0.01395   -0.00391    0.00482
F1D   5    0.211062    0.700170    0.687848    11.00000    0.03249    0.03030 =
         0.05120    0.00355   -0.00511    0.00103
F2D   5    0.277287    0.863347    0.752404    11.00000    0.02398    0.03842 =
         0.06251   -0.00019   -0.01691   -0.00481
F3D   5    0.123610    0.807206    0.488356    11.00000    0.03186    0.04024 =
         0.03559   -0.00757   -0.00494    0.00957
F4D   5    0.120077    0.912461    0.754501    11.00000    0.03004    0.05066 =
         0.03485   -0.01128   -0.00449    0.00716
F5D   5   -0.086050    0.878805    0.366412    11.00000    0.02662    0.04748 =
         0.04999   -0.00205    0.00490    0.01057
F6D   5   -0.089551    1.011739    0.591028    11.00000    0.02873    0.05025 =
         0.05437   -0.00708   -0.01099    0.00226
HKLF 5


REM  exp_192_twin1_hklf4 in P2(1)/c
REM wR2 = 0.1808, GooF = S = 1.100, Restrained GooF = 1.100 for all data
REM R1 = 0.0771 for 21834 Fo > 4sig(Fo) and 0.1076 for all 28833 data
REM 1518 parameters refined using 0 restraints

END

WGHT      0.0494     20.2964

REM Highest difference peak  0.872,  deepest hole -0.257,  1-sigma level  0.055
Q1    1  -0.1801  1.0574  0.5508  11.00000  0.05    0.87
Q2    1   0.3320  0.4519  0.5935  11.00000  0.05    0.85
Q3    1   0.0329  0.5697  0.5119  11.00000  0.05    0.63
Q4    1  -0.4652  1.0292  0.3982  11.00000  0.05    0.60
Q5    1   0.5254  0.9651  0.5194  11.00000  0.05    0.54
Q6    1  -0.4222  1.0693  0.3822  11.00000  0.05    0.52
Q7    1   0.7739  0.6145  0.7438  11.00000  0.05    0.33
Q8    1   0.0416  0.4075  0.3690  11.00000  0.05    0.32
Q9    1  -0.2342  0.9887  0.3314  11.00000  0.05    0.31
Q10   1   0.2503  0.5661  0.3722  11.00000  0.05    0.31
Q11   1  -0.2366  1.0406  0.4739  11.00000  0.05    0.31
Q12   1   0.7092  0.7808  0.7357  11.00000  0.05    0.31
Q13   1   0.0992  0.7631  0.3757  11.00000  0.05    0.30
Q14   1  -0.2826  1.0513  0.4767  11.00000  0.05    0.28
Q15   1   0.6189  0.6873  0.5005  11.00000  0.05    0.26
Q16   1   0.2648  0.4743  0.4079  11.00000  0.05    0.26
Q17   1  -0.1157  0.5918  0.2808  11.00000  0.05    0.26
Q18   1   0.6177  0.5699  0.7473  11.00000  0.05    0.25
Q19   1   0.8486  0.8469  0.4957  11.00000  0.05    0.25
Q20   1   0.6070  0.7402  0.2983  11.00000  0.05    0.24
;
_shelx_res_checksum   47506

_shelx_hkl_file
;
   0   0   2 84598.0 95.4290  -2
   0   0   2 84598.0 95.4290   1
   0   0  -4 224004. 276.469  -2
   0   0  -4 224004. 276.469   1
   0   0   6 50874.0 158.335  -2
   0   0   6 50874.0 158.335   1
   0   0   8 39220.0 144.444  -2
   0   0   8 39220.0 144.444   1
   0   0  10 378.928 25.1982  -2
   0   0  10 378.928 25.1982   1
   0   0  12 2767.10 41.7220  -2
   0   0  12 2767.10 41.7220   1
   0   0  14 54.2599 28.1895  -2
   0   0  14 54.2599 28.1895   1
   0   0 -16 4.10544 70.0373   1
   0   0  16 166.106 38.3990  -2
   0   0  16 166.106 38.3990   1
   0  -1   1 83.6490 4.07174  -2
   0  -1   1 83.6490 4.07174   1
   0  -1   2 83.2209 8.52771  -2
   0  -1   2 83.2209 8.52771   1
   0  -1  -3 3354.16 20.7231  -2
   0  -1  -3 3354.16 20.7231   1
   0   1   4 78.0688 14.5646  -2
   0   1   4 78.0688 14.5646   1
   0   1   5 5874.58 38.4295  -2
   0   1   5 5874.58 38.4295   1
   0   1   6 1273.53 26.8558  -2
   0   1   6 1273.53 26.8558   1
   0   1   7 1765.87 28.7955  -2
   0   1   7 1765.87 28.7955   1
   0   1   8 6495.11 43.9439  -2
   0   1   8 6495.11 43.9439   1
   0   1  -9 190.326 30.0214   1
   0   1   9 531.492 18.1376  -2
   0   1   9 531.492 18.1376   1
   0   1 -10 1509.82 24.7426  -2
   0   1 -10 1509.82 24.7426   1
   0   1 -11 117.362 18.3171  -2
   0   1 -11 117.362 18.3171   1
   0   1 -12 427.204 19.8845  -2
   0   1 -12 427.204 19.8845   1
   0   1 -13 239.713 19.4592  -2
   0   1 -13 239.713 19.4592   1
   0   1  14 66.0384 21.1978  -2
   0   1  14 66.0384 21.1978   1
   0   1 -15 32.2480 70.0650   1
   0  -1  15 86.7354 24.5036  -2
   0  -1  15 86.7354 24.5036   1
   0  -1 -16-54.4148 67.0927   1
   0  -1  16 120.746 25.8178  -2
   0  -1  16 120.746 25.8178   1
   0   1 -17 237.704 26.6994   1
   0   2  17 184.129 42.3411  -2
   0   1  17 184.129 42.3411   1
   0  -2   0 40560.4 57.4736  -2
   0  -2   0 40560.4 57.4736   1
   0  -2   1 26.9394 5.20598  -2
   0  -2   1 26.9394 5.20598   1
   0  -2   2 290.462 17.4962   1
   0   2   2 329.381 10.2575  -2
   0   2   2 329.381 10.2575   1
   0  -2   3 812.832 16.8718  -2
   0  -2   3 812.832 16.8718   1
   0  -2   4 21101.7 65.4179  -2
   0  -2   4 21101.7 65.4179   1
   0   2   5 29085.9 93.0271  -2
   0   2   5 29085.9 93.0271   1
   0  -2  -6 3142.51 33.4300  -2
   0  -2  -6 3142.51 33.4300   1
   0   2   7 51.7286 17.1330  -2
   0   2   7 51.7286 17.1330   1
   0   2   8 156.887 18.8772  -2
   0   2   8 156.887 18.8772   1
   0  -2   9 660.153 17.8618  -2
   0  -2   9 660.153 17.8618   1
   0  -2 -10 38.3940 16.2606  -2
   0  -2 -10 38.3940 16.2606   1
   0  -2  11 1683.45 26.2505  -2
   0  -2  11 1683.45 26.2505   1
   0  -2  12 686.216 21.9158  -2
   0  -2  12 686.216 21.9158   1
   0   2  13 95.0902 66.0686   1
   0  -2 -13 81.2111 19.5286  -2
   0  -2 -13 81.2111 19.5286   1
   0  -2 -14 180.404 22.5209  -2
   0  -2 -14 180.404 22.5209   1
   0   2 -15 162.042 21.8500  -2
   0   2 -15 162.042 21.8500   1
   0  -2 -16 12.7109 68.2248   1
   0  -2 -16 68.1532 24.2668  -2
   0  -2 -16 68.1532 24.2668   1
   0   2 -17 80.2953 47.5733   1
   0  -1  17 124.485 35.8730  -2
   0  -2  17 124.485 35.8730   1
   0   3  17 122.083 44.9560  -2
   0   2  17 122.083 44.9560   1
   0  -3  -1 623.669 9.33438  -2
   0  -3  -1 623.669 9.33438   1
   0   3   2 31440.4 41.4240  -2
   0   3   2 31440.4 41.4240   1
   0  -3   3 1886.36 27.3018   1
   0  -3  -3 2287.62 20.4364  -2
   0  -3  -3 2287.62 20.4364   1
   0  -3  -4 857.764 18.2514  -2
   0  -3  -4 857.764 18.2514   1
   0   3   5 84.7153 20.6546  -2
   0   3   5 84.7153 20.6546   1
   0   3   6 1845.67 31.2683  -2
   0   3   6 1845.67 31.2683   1
   0  -3  -7 36.9314 19.8863  -2
   0  -3  -7 36.9314 19.8863   1
   0   3   8 16312.5 70.1642  -2
   0   3   8 16312.5 70.1642   1
   0   3   9 32.8005 14.1112  -2
   0   3   9 32.8005 14.1112   1
   0  -3 -10 1303.29 22.7004  -2
   0  -3 -10 1303.29 22.7004   1
   0  -3  11 3869.50 34.6387  -2
   0  -3  11 3869.50 34.6387   1
   0   3  12 1650.81 29.5920  -2
   0   3  12 1650.81 29.5920   1
   0  -3  13 62.1113 23.1815  -2
   0  -3  13 62.1113 23.1815   1
   0  -3 -14 325.542 24.4947  -2
   0  -3 -14 325.542 24.4947   1
   0   3  15 104.683 22.6296  -2
   0   3  15 104.683 22.6296   1
   0  -3 -16 121.196 44.6265   1
   0   3  16 216.619 25.6839  -2
   0   3  16 216.619 25.6839   1
   0   3 -17 54.2530 43.9429   1
   0  -2  17 108.425 40.2756  -2
   0  -3  17 108.425 40.2756   1
   0  -4 -17 195.418 44.2836  -2
   0  -3 -17 195.418 44.2836   1
   0   4   0 3313.61 35.5646  -2
   0   4   0 3313.61 35.5646   1
   0   4  -1 52.8594 9.51364  -2
   0   4  -1 52.8594 9.51364   1
   0   4  -2 174446. 116.593  -2
   0   4  -2 174446. 116.593   1
   0   4   3 3006.55 26.2027  -2
   0   4   3 3006.55 26.2027   1
   0   4  -4 5311.33 32.8200  -2
   0   4  -4 5311.33 32.8200   1
   0   4  -5 445.436 25.2168  -2
   0   4  -5 445.436 25.2168   1
   0   4   6 774.939 25.8087  -2
   0   4   6 774.939 25.8087   1
   0   4   7 591.823 26.0485  -2
   0   4   7 591.823 26.0485   1
   0  -4   8 69.5993 20.1883  -2
   0  -4   8 69.5993 20.1883   1
   0  -4   9 25.1689 46.6028   1
   0   4  -9 30.4536 14.7186  -2
   0   4  -9 30.4536 14.7186   1
   0  -4  10 11063.3 45.3171  -2
   0  -4  10 11063.3 45.3171   1
   0  -4  11 42.4577 18.7685  -2
   0  -4  11 42.4577 18.7685   1
   0   4  12 59.1564 22.2537  -2
   0   4  12 59.1564 22.2537   1
   0  -4 -13 612.292 26.4293  -2
   0  -4 -13 612.292 26.4293   1
   0  -4 -14 492.467 24.2314  -2
   0  -4 -14 492.467 24.2314   1
   0   4  15-4.32152 63.0629   1
   0   4 -15 72.9692 22.8942  -2
   0   4 -15 72.9692 22.8942   1
   0  -4 -16 55.3572 69.3947   1
   0  -4  16 278.257 25.6435  -2
   0  -4  16 278.257 25.6435   1
   0   4 -17 61.8214 26.5304   1
   0  -3  17 180.700 47.2411  -2
   0  -4  17 180.700 47.2411   1
   0  -5 -17 155.023 96.7576  -2
   0  -4 -17 155.023 96.7576   1
   0   5  -1 704.822 14.4579  -2
   0   5  -1 704.822 14.4579   1
   0   5   2 589.683 15.4933  -2
   0   5   2 589.683 15.4933   1
   0   5   3 251.358 14.8368  -2
   0   5   3 251.358 14.8368   1
   0  -5  -4 34724.0 86.2541  -2
   0  -5  -4 34724.0 86.2541   1
   0   5  -5 141.182 20.5477  -2
   0   5  -5 141.182 20.5477   1
   0  -5  -6 31610.9 103.609  -2
   0  -5  -6 31610.9 103.609   1
   0  -5   7 811.512 24.9001  -2
   0  -5   7 811.512 24.9001   1
   0  -5  -8 775.881 27.6535  -2
   0  -5  -8 775.881 27.6535   1
   0  -5  -9 4572.08 30.4822  -2
   0  -5  -9 4572.08 30.4822   1
   0  -5  10 500.875 20.2099  -2
   0  -5  10 500.875 20.2099   1
   0  -5 -11 721.665 22.8489  -2
   0  -5 -11 721.665 22.8489   1
   0  -5  12 292.804 23.2788  -2
   0  -5  12 292.804 23.2788   1
   0  -5  13 448.883 25.8046  -2
   0  -5  13 448.883 25.8046   1
   0  -5 -14 78.7384 22.9635  -2
   0  -5 -14 78.7384 22.9635   1
   0   5 -15 68.7081 22.8038  -2
   0   5 -15 68.7081 22.8038   1
   0  -5  16 4.93070 63.0802   1
   0  -5  16 30.1559 26.8087  -2
   0  -5  16 30.1559 26.8087   1
   0   5 -17 14.9382 21.4064   1
   0   4 -17 184.130 65.3356  -2
   0   5 -17 184.130 65.3356   1
   0  -6 -17 185.222 93.3804  -2
   0  -5 -17 185.222 93.3804   1
   0  -6   0 57760.3 130.446  -2
   0  -6   0 57760.3 130.446   1
   0   6  -1 1835.83 19.6961  -2
   0   6  -1 1835.83 19.6961   1
   0   6  -2 71986.4 101.588  -2
   0   6  -2 71986.4 101.588   1
   0   6  -3 20427.0 56.9480  -2
   0   6  -3 20427.0 56.9480   1
   0   6  -4 196.066 21.9486  -2
   0   6  -4 196.066 21.9486   1
   0   6  -5 13465.8 73.1630  -2
   0   6  -5 13465.8 73.1630   1
   0   6  -6 6142.77 54.3680  -2
   0   6  -6 6142.77 54.3680   1
   0   6  -7 6101.58 46.4324  -2
   0   6  -7 6101.58 46.4324   1
   0   6   8 582.662 28.5924  -2
   0   6   8 582.662 28.5924   1
   0  -6   9 491.025 69.1395   1
   0  -6  -9 1355.15 21.9035  -2
   0  -6  -9 1355.15 21.9035   1
   0  -6  10 209.067 18.1738  -2
   0  -6  10 209.067 18.1738   1
   0  -6  11 108.795 20.5174  -2
   0  -6  11 108.795 20.5174   1
   0  -6  12 181.848 71.7122   1
   0  -6  12 428.067 26.4083  -2
   0  -6  12 428.067 26.4083   1
   0   6  13 200.177 23.9768  -2
   0   6  13 200.177 23.9768   1
   0  -6 -14 79.8288 21.8445  -2
   0  -6 -14 79.8288 21.8445   1
   0   6  15 428.217 23.3429  -2
   0   6  15 428.217 23.3429   1
   0  -6  16 177.039 40.9196   1
   0   6 -16 662.326 28.6258  -2
   0   6 -16 662.326 28.6258   1
   0   6 -17 134.592 21.7857   1
   0   5 -17 320.526 90.6613  -2
   0   6 -17 320.526 90.6613   1
   0  -7   1 5234.88 28.9866  -2
   0  -7   1 5234.88 28.9866   1
   0   7  -2 1454.30 22.9831  -2
   0   7  -2 1454.30 22.9831   1
   0   7   3 1258.94 21.5979  -2
   0   7   3 1258.94 21.5979   1
   0   7  -4 41705.6 100.086  -2
   0   7  -4 41705.6 100.086   1
   0  -7   5 1962.95 33.0464  -2
   0  -7   5 1962.95 33.0464   1
   0   7  -6 2437.55 37.3409  -2
   0   7  -6 2437.55 37.3409   1
   0   7  -7 1480.60 28.3256  -2
   0   7  -7 1480.60 28.3256   1
   0   7  -8 3110.02 35.8174  -2
   0   7  -8 3110.02 35.8174   1
   0   7  -9 3348.12 28.9801  -2
   0   7  -9 3348.12 28.9801   1
   0  -7 -10 1314.56 23.1291  -2
   0  -7 -10 1314.56 23.1291   1
   0  -7  11 193.167 71.0616   1
   0   7  11 461.041 22.1656  -2
   0   7  11 461.041 22.1656   1
   0   7  12 107.359 21.0520  -2
   0   7  12 107.359 21.0520   1
   0  -7 -13 101.363 20.1278  -2
   0  -7 -13 101.363 20.1278   1
   0  -7 -14 131.606 23.2141  -2
   0  -7 -14 131.606 23.2141   1
   0   7  15-25.1375 56.4044   1
   0  -7 -15 55.4789 23.9054  -2
   0  -7 -15 55.4789 23.9054   1
   0   7  16 0.08933 41.3097   1
   0  -7  16 8.76306 23.1347  -2
   0  -7  16 8.76306 23.1347   1
   0   7 -17 31.5548 18.1830   1
   0   8   0 45346.2 110.625  -2
   0   8   0 45346.2 110.625   1
   0   8   1 11978.8 49.2433  -2
   0   8   1 11978.8 49.2433   1
   0   8   2 1295.24 23.6176  -2
   0   8   2 1295.24 23.6176   1
   0   8   3 50.8407 16.5084  -2
   0   8   3 50.8407 16.5084   1
   0  -8   4 32137.8 89.2853  -2
   0  -8   4 32137.8 89.2853   1
   0   8  -5 2825.32 37.7399  -2
   0   8  -5 2825.32 37.7399   1
   0  -8   6 6623.77 51.2774  -2
   0  -8   6 6623.77 51.2774   1
   0  -8   7 95.6111 22.5049  -2
   0  -8   7 95.6111 22.5049   1
   0   8   8 328.072 17.4429  -2
   0   8   8 328.072 17.4429   1
   0   8  -9 885.858 21.5274  -2
   0   8  -9 885.858 21.5274   1
   0  -8  10 1934.34 25.4049  -2
   0  -8  10 1934.34 25.4049   1
   0  -8 -11 78.9762 19.7036  -2
   0  -8 -11 78.9762 19.7036   1
   0  -8 -12 294.048 23.4726  -2
   0  -8 -12 294.048 23.4726   1
   0   8  13 217.729 22.8002  -2
   0   8  13 217.729 22.8002   1
   0  -8  14 464.264 25.2237  -2
   0  -8  14 464.264 25.2237   1
   0   8  15-8.55915 45.5289   1
   0  -8 -15 132.915 22.9986  -2
   0  -8 -15 132.915 22.9986   1
   0   8  16 12.0070 42.8812   1
   0   8 -16 64.7700 25.4764  -2
   0   8 -16 64.7700 25.4764   1
   0   8 -17-20.8383 16.4335   1
   0   9  -1 3484.39 33.4400  -2
   0   9  -1 3484.39 33.4400   1
   0   9  -2 1226.54 23.3940  -2
   0   9  -2 1226.54 23.3940   1
   0  -9  -3 2317.25 30.6971  -2
   0  -9  -3 2317.25 30.6971   1
   0  -9  -4 2116.08 31.6331  -2
   0  -9  -4 2116.08 31.6331   1
   0   9  -5 94.0203 21.1221  -2
   0   9  -5 94.0203 21.1221   1
   0   9  -6 795.032 28.1336  -2
   0   9  -6 795.032 28.1336   1
   0   9  -7 90.9295 20.1403  -2
   0   9  -7 90.9295 20.1403   1
   0   9  -8 256.102 16.9516  -2
   0   9  -8 256.102 16.9516   1
   0   9  -9 5216.61 40.0887  -2
   0   9  -9 5216.61 40.0887   1
   0   9 -10 831.207 22.5614  -2
   0   9 -10 831.207 22.5614   1
   0  -9 -11 1368.51 27.6369  -2
   0  -9 -11 1368.51 27.6369   1
   0   9 -12 2976.16 34.6710  -2
   0   9 -12 2976.16 34.6710   1
   0   9  13 91.6976 23.7060  -2
   0   9  13 91.6976 23.7060   1
   0  -9 -14 74.4671 23.5786  -2
   0  -9 -14 74.4671 23.5786   1
   0  -9  15 72.1231 76.3383   1
   0  -9  15 94.6874 23.7912  -2
   0  -9  15 94.6874 23.7912   1
   0  -9  16 2.94210 40.9339   1
   0  -9  16 38.0314 21.2874  -2
   0  -9  16 38.0314 21.2874   1
   0   9  17-0.81205 15.4656   1
   0 -10   0 13068.8 81.2774  -2
   0 -10   0 13068.8 81.2774   1
   0 -10  -1 1159.70 26.4994  -2
   0 -10  -1 1159.70 26.4994   1
   0  10  -2 8839.05 50.6649  -2
   0  10  -2 8839.05 50.6649   1
   0 -10   3 866.743 24.7936  -2
   0 -10   3 866.743 24.7936   1
   0  10   4 2137.81 32.2352  -2
   0  10   4 2137.81 32.2352   1
   0  10  -5 1951.09 35.5772  -2
   0  10  -5 1951.09 35.5772   1
   0 -10   6 1515.15 33.7751  -2
   0 -10   6 1515.15 33.7751   1
   0 -10   7 264.354 21.4970  -2
   0 -10   7 264.354 21.4970   1
   0  10  -8 331.782 20.6109  -2
   0  10  -8 331.782 20.6109   1
   0  10  -9 43.9721 20.4804  -2
   0  10  -9 43.9721 20.4804   1
   0  10  10 386.977 21.7105  -2
   0  10  10 386.977 21.7105   1
   0  10  11 406.277 25.1287  -2
   0  10  11 406.277 25.1287   1
   0  10  12 83.6432 21.8168  -2
   0  10  12 83.6432 21.8168   1
   0  10 -13 812.605 29.4740  -2
   0  10 -13 812.605 29.4740   1
   0  10  14 53.2191 61.3584   1
   0  10  14 113.482 21.8538  -2
   0  10  14 113.482 21.8538   1
   0 -10  15 212.940 54.7367   1
   0  10  15 530.857 30.9050  -2
   0  10  15 530.857 30.9050   1
   0 -10  16-49.0059 30.7099   1
   0  10  16 88.5429 22.6695  -2
   0  10  16 88.5429 22.6695   1
   0 -11   1 846.182 26.0237  -2
   0 -11   1 846.182 26.0237   1
   0 -11   2 3634.69 38.6042  -2
   0 -11   2 3634.69 38.6042   1
   0  11   3 1532.20 31.2481  -2
   0  11   3 1532.20 31.2481   1
   0 -11   4 18703.2 85.4742  -2
   0 -11   4 18703.2 85.4742   1
   0  11  -5 95.5018 27.8622  -2
   0  11  -5 95.5018 27.8622   1
   0  11  -6 1037.24 30.1033  -2
   0  11  -6 1037.24 30.1033   1
   0 -11  -7 1711.70 32.5930  -2
   0 -11  -7 1711.70 32.5930   1
   0  11  -8 2127.17 32.5632  -2
   0  11  -8 2127.17 32.5632   1
   0 -11   9 303.432 27.2220  -2
   0 -11   9 303.432 27.2220   1
   0 -11  10 1730.69 33.4787  -2
   0 -11  10 1730.69 33.4787   1
   0  11  11 161.573 22.3572  -2
   0  11  11 161.573 22.3572   1
   0  11 -12 2711.54 36.1546  -2
   0  11 -12 2711.54 36.1546   1
   0 -11  13 1797.49 32.1296  -2
   0 -11  13 1797.49 32.1296   1
   0  11  14 11.5890 45.7522   1
   0  11  14 48.4846 21.7066  -2
   0  11  14 48.4846 21.7066   1
   0  11  15 85.8013 48.1902   1
   0 -11 -15 302.631 26.8004  -2
   0 -11 -15 302.631 26.8004   1
   0 -11  16 46.5145 29.8041   1
   0 -11  16 81.7380 25.9053  -2
   0 -11  16 81.7380 25.9053   1
   0 -12   0 111.104 33.7248  -2
   0 -12   0 111.104 33.7248   1
   0 -12   1 205.689 20.6855  -2
   0 -12   1 205.689 20.6855   1
   0 -12   2 1089.26 30.0527  -2
   0 -12   2 1089.26 30.0527   1
   0  12  -3 1355.75 31.6452  -2
   0  12  -3 1355.75 31.6452   1
   0  12  -4 51.1216 22.1389  -2
   0  12  -4 51.1216 22.1389   1
   0  12  -5 4171.84 49.5095  -2
   0  12  -5 4171.84 49.5095   1
   0  12   6 1630.26 31.5656  -2
   0  12   6 1630.26 31.5656   1
   0 -12   7 444.729 25.0240  -2
   0 -12   7 444.729 25.0240   1
   0 -12   8 1605.55 31.7173  -2
   0 -12   8 1605.55 31.7173   1
   0  12   9 932.394 28.4380  -2
   0  12   9 932.394 28.4380   1
   0 -12  10 28.0029 24.5122  -2
   0 -12  10 28.0029 24.5122   1
   0 -12  11 63.8503 21.7493  -2
   0 -12  11 63.8503 21.7493   1
   0  12 -12 281.857 25.5314  -2
   0  12 -12 281.857 25.5314   1
   0 -12  13 246.767 90.0812   1
   0  12 -13 589.525 26.1847  -2
   0  12 -13 589.525 26.1847   1
   0 -12  14 877.730 107.098   1
   0  12 -14 2638.24 34.9473  -2
   0  12 -14 2638.24 34.9473   1
   0 -12  15 94.9006 47.1605   1
   0  12 -15 151.595 24.7037  -2
   0  12 -15 151.595 24.7037   1
   0 -12  16-56.2980 40.4129   1
   0 -12  16 85.7598 25.1233  -2
   0 -12  16 85.7598 25.1233   1
   0  13  -1 356.073 25.7167  -2
   0  13  -1 356.073 25.7167   1
   0  13   2 2098.32 36.6090  -2
   0  13   2 2098.32 36.6090   1
   0 -13   3 4994.83 48.9424  -2
   0 -13   3 4994.83 48.9424   1
   0  13   4 18229.8 92.1757  -2
   0  13   4 18229.8 92.1757   1
   0 -13   5 48.0053 20.3558  -2
   0 -13   5 48.0053 20.3558   1
   0  13   6 1840.82 32.1417  -2
   0  13   6 1840.82 32.1417   1
   0  13  -7 333.767 24.8969  -2
   0  13  -7 333.767 24.8969   1
   0 -13  -8 4698.07 44.6274  -2
   0 -13  -8 4698.07 44.6274   1
   0 -13   9 200.308 22.6479  -2
   0 -13   9 200.308 22.6479   1
   0 -13 -10 821.126 29.0356  -2
   0 -13 -10 821.126 29.0356   1
   0 -13  11 322.228 25.9516  -2
   0 -13  11 322.228 25.9516   1
   0 -13  12-13.4953 74.9490   1
   0  13  12 153.301 24.4374  -2
   0  13  12 153.301 24.4374   1
   0 -13  13 172.167 84.3305   1
   0  13 -13 591.609 27.5284  -2
   0  13 -13 591.609 27.5284   1
   0 -13  14 218.337 76.1243   1
   0 -13 -14 339.766 23.8315  -2
   0 -13 -14 339.766 23.8315   1
   0  13  15 18.4948 41.8761   1
   0 -13  15 29.7193 29.5939  -2
   0 -13  15 29.7193 29.5939   1
   0 -13  16 54.0350 32.9931   1
   0  13  16 35.2695 28.5005  -2
   0  13  16 35.2695 28.5005   1
   0 -14   0 14878.8 122.724  -2
   0 -14   0 14878.8 122.724   1
   0 -14  -1 4925.43 51.4615  -2
   0 -14  -1 4925.43 51.4615   1
   0  14  -2 194.109 24.6289  -2
   0  14  -2 194.109 24.6289   1
   0 -14   3 330.277 24.3670  -2
   0 -14   3 330.277 24.3670   1
   0  14   4 4098.38 42.1024  -2
   0  14   4 4098.38 42.1024   1
   0 -14  -5 329.263 19.4055  -2
   0 -14  -5 329.263 19.4055   1
   0  14  -6 104.340 22.0400  -2
   0  14  -6 104.340 22.0400   1
   0  14   7 1387.58 32.4076  -2
   0  14   7 1387.58 32.4076   1
   0 -14  -8 116.219 20.4515  -2
   0 -14  -8 116.219 20.4515   1
   0 -14   9 4345.29 173.190   1
   0  14   9 7495.55 61.6110  -2
   0  14   9 7495.55 61.6110   1
   0 -14  10 126.609 85.5773   1
   0  14 -10 618.816 29.7387  -2
   0  14 -10 618.816 29.7387   1
   0  14 -11 161.587 26.8196  -2
   0  14 -11 161.587 26.8196   1
   0 -14  12 6.44086 74.5785   1
   0  14  12 67.4598 23.6883  -2
   0  14  12 67.4598 23.6883   1
   0 -14  13 166.213 77.6713   1
   0  14  13 727.067 28.0121  -2
   0  14  13 727.067 28.0121   1
   0 -14  14 56.5879 63.6151   1
   0  14  14 19.9787 22.8312  -2
   0  14  14 19.9787 22.8312   1
   0 -14  15 18.0019 29.7755   1
   0 -14 -15 259.740 38.2360  -2
   0 -14 -15 259.740 38.2360   1
   0 -15  -1 1876.62 36.4041  -2
   0 -15  -1 1876.62 36.4041   1
   0  15  -2 3448.82 43.9402  -2
   0  15  -2 3448.82 43.9402   1
   0 -15  -3 30.5322 16.5128  -2
   0 -15  -3 30.5322 16.5128   1
   0  15   4 4790.59 37.1400  -2
   0  15   4 4790.59 37.1400   1
   0 -15  -5 646.139 23.7148  -2
   0 -15  -5 646.139 23.7148   1
   0 -15   6 37.1766 21.7849  -2
   0 -15   6 37.1766 21.7849   1
   0  15   7 9160.66 62.9733  -2
   0  15   7 9160.66 62.9733   1
   0  15  -8 641.153 28.6809  -2
   0  15  -8 641.153 28.6809   1
   0  15  -9 1514.47 35.9469  -2
   0  15  -9 1514.47 35.9469   1
   0  15  10 4571.20 50.8837  -2
   0  15  10 4571.20 50.8837   1
   0 -15  11 142.269 24.1118  -2
   0 -15  11 142.269 24.1118   1
   0 -15  12 169.015 78.5590   1
   0 -15  12 182.694 26.2765  -2
   0 -15  12 182.694 26.2765   1
   0 -15  13 5.23804 65.8958   1
   0  15 -13 144.102 25.0578  -2
   0  15 -13 144.102 25.0578   1
   0 -15  14 119.368 45.0767   1
   0 -15 -14 324.327 34.4398  -2
   0 -15 -14 324.327 34.4398   1
   0  15  15 159.283 40.9044   1
   0 -15  15 415.383 41.6088  -2
   0 -15  15 415.383 41.6088   1
   0 -16   0 685.365 30.0687  -2
   0 -16   0 685.365 30.0687   1
   0  16  -1 503.651 19.5780  -2
   0  16  -1 503.651 19.5780   1
   0 -16  -2 38.9078 17.4276  -2
   0 -16  -2 38.9078 17.4276   1
   0 -16  -3 32.1094 15.5635  -2
   0 -16  -3 32.1094 15.5635   1
   0 -16  -4 67.1377 18.2677  -2
   0 -16  -4 67.1377 18.2677   1
   0 -16   5 5505.28 41.5876  -2
   0 -16   5 5505.28 41.5876   1
   0  16  -6 1396.17 32.4239  -2
   0  16  -6 1396.17 32.4239   1
   0 -16   7 1271.53 35.1263  -2
   0 -16   7 1271.53 35.1263   1
   0 -16   8 87.2866 109.620   1
   0  16  -8 30.9712 25.0665  -2
   0  16  -8 30.9712 25.0665   1
   0  16   9 360.875 27.9491  -2
   0  16   9 360.875 27.9491   1
   0 -16 -10 484.561 82.5026   1
   0  16 -10 1487.33 37.1908  -2
   0  16 -10 1487.33 37.1908   1
   0  16 -11 1150.75 33.4389  -2
   0  16 -11 1150.75 33.4389   1
   0 -16 -12 171.289 26.8090  -2
   0 -16 -12 171.289 26.8090   1
   0  16  13 128.264 71.6595   1
   0  16 -13 88.5286 24.4758  -2
   0  16 -13 88.5286 24.4758   1
   0  16  14-21.7155 60.6642   1
   0  16 -14 60.0595 23.0779  -2
   0  16 -14 60.0595 23.0779   1
   0  16  15-116.009 52.5923   1
   0 -16  15 31.1728 25.6664  -2
   0 -16  15 31.1728 25.6664   1
   0 -17   1 3118.00 33.5270  -2
   0 -17   1 3118.00 33.5270   1
   0 -17  -2 4316.82 40.2334  -2
   0 -17  -2 4316.82 40.2334   1
   0  17  -3 3283.31 32.6160  -2
   0  17  -3 3283.31 32.6160   1
   0 -17  -4 972.079 25.2007  -2
   0 -17  -4 972.079 25.2007   1
   0  17  -5 1893.80 34.4909  -2
   0  17  -5 1893.80 34.4909   1
   0  17  -6 1401.79 33.3808  -2
   0  17  -6 1401.79 33.3808   1
   0  17  -7 2220.94 40.7613  -2
   0  17  -7 2220.94 40.7613   1
   0 -17   8 143.745 114.909   1
   0  17   8 51.4766 26.1327  -2
   0  17   8 51.4766 26.1327   1
   0  17  -9 2312.04 43.2295  -2
   0  17  -9 2312.04 43.2295   1
   0  17 -10 129.895 27.2273  -2
   0  17 -10 129.895 27.2273   1
   0  17  11 3844.42 44.5319  -2
   0  17  11 3844.42 44.5319   1
   0  17  12 54.4859 21.1916  -2
   0  17  12 54.4859 21.1916   1
   0  17 -13 236.617 27.8867  -2
   0  17 -13 236.617 27.8867   1
   0  17 -14 182.431 27.9773  -2
   0  17 -14 182.431 27.9773   1
   0  18   0 2009.68 41.9657  -2
   0  18   0 2009.68 41.9657   1
   0 -18  -1 399.372 23.6773  -2
   0 -18  -1 399.372 23.6773   1
   0  18   2 16.5717 17.9460  -2
   0  18   2 16.5717 17.9460   1
   0 -18  -3 1485.17 27.9748  -2
   0 -18  -3 1485.17 27.9748   1
   0 -18  -4 477.313 25.6293  -2
   0 -18  -4 477.313 25.6293   1
   0 -18   5 286.150 28.4310  -2
   0 -18   5 286.150 28.4310   1
   0 -18  -6 749.613 33.8921  -2
   0 -18  -6 749.613 33.8921   1
   0 -18   7 1638.27 39.1361  -2
   0 -18   7 1638.27 39.1361   1
   0  18  -8 842.708 34.3968  -2
   0  18  -8 842.708 34.3968   1
   0  18  -9 419.696 29.1604  -2
   0  18  -9 419.696 29.1604   1
   0  18 -10 463.430 28.9676  -2
   0  18 -10 463.430 28.9676   1
   0 -18 -11 153.116 26.0133  -2
   0 -18 -11 153.116 26.0133   1
   0  18 -12 97.1767 24.6598  -2
   0  18 -12 97.1767 24.6598   1
   0 -18 -13-38.8221 38.2600   1
   0 -18  13 202.170 28.0742  -2
   0 -18  13 202.170 28.0742   1
   0  18  14-23.4098 59.4152   1
   0 -18  14 84.4873 27.5931  -2
   0 -18  14 84.4873 27.5931   1
   0 -19  -1 62.6478 20.5735  -2
   0 -19  -1 62.6478 20.5735   1
   0 -19  -2 4570.58 41.1224  -2
   0 -19  -2 4570.58 41.1224   1
   0  19   3 114.350 21.3956  -2
   0  19   3 114.350 21.3956   1
   0 -19   4 659.501 30.5986  -2
   0 -19   4 659.501 30.5986   1
   0 -19   5 431.169 31.4220  -2
   0 -19   5 431.169 31.4220   1
   0 -19   6 707.233 34.2562  -2
   0 -19   6 707.233 34.2562   1
   0  19  -7 1346.40 40.7744  -2
   0  19  -7 1346.40 40.7744   1
   0  19  -8 1293.22 38.9691  -2
   0  19  -8 1293.22 38.9691   1
   0  19  -9 302.827 26.4568  -2
   0  19  -9 302.827 26.4568   1
   0 -19  10 948.423 31.9498  -2
   0 -19  10 948.423 31.9498   1
   0 -19  11 223.228 23.9681  -2
   0 -19  11 223.228 23.9681   1
   0  19  12 942.124 33.1087  -2
   0  19  12 942.124 33.1087   1
   0  19 -13 620.977 35.7856  -2
   0  19 -13 620.977 35.7856   1
   0 -19  14 11.2405 23.3347  -2
   0 -19  14 11.2405 23.3347   1
   0  20   0 795.515 38.9300  -2
   0  20   0 795.515 38.9300   1
   0 -20   1 547.823 26.7992  -2
   0 -20   1 547.823 26.7992   1
   0  20  -2 543.936 24.4520  -2
   0  20  -2 543.936 24.4520   1
   0  20  -3 2101.40 37.5177  -2
   0  20  -3 2101.40 37.5177   1
   0  20  -4 244.616 27.4915  -2
   0  20  -4 244.616 27.4915   1
   0 -20  -5 572.460 36.0882  -2
   0 -20  -5 572.460 36.0882   1
   0  20  -6 213.111 33.3050  -2
   0  20  -6 213.111 33.3050   1
   0 -20   7 3289.64 55.0531  -2
   0 -20   7 3289.64 55.0531   1
   0  20  -8 1160.28 37.3925  -2
   0  20  -8 1160.28 37.3925   1
   0 -20   9 434.515 32.2116  -2
   0 -20   9 434.515 32.2116   1
   0 -20 -10 92.0139 51.2279   1
   0  20 -10 100.674 26.6614  -2
   0  20 -10 100.674 26.6614   1
   0  20 -11 684.699 28.8823  -2
   0  20 -11 684.699 28.8823   1
   0  20 -12 12.8962 25.2656  -2
   0  20 -12 12.8962 25.2656   1
   0  20 -13 122.328 29.3201  -2
   0  20 -13 122.328 29.3201   1
   0  21  -1 70.8504 23.7045  -2
   0  21  -1 70.8504 23.7045   1
   0 -21  -2 2026.36 37.3745  -2
   0 -21  -2 2026.36 37.3745   1
   0  21  -3 159.218 28.3903  -2
   0  21  -3 159.218 28.3903   1
   0  21  -4 256.212 30.1192  -2
   0  21  -4 256.212 30.1192   1
   0 -21   5 5.72406 98.1607   1
   0  21  -5 1631.94 44.5013  -2
   0  21  -5 1631.94 44.5013   1
   0 -21  -6 2018.78 115.496   1
   0  21  -6 4179.68 62.3679  -2
   0  21  -6 4179.68 62.3679   1
   0  21  -7 148.017 33.6643  -2
   0  21  -7 148.017 33.6643   1
   0 -21   8 197.791 31.1568  -2
   0 -21   8 197.791 31.1568   1
   0  21  -9 806.433 34.7991  -2
   0  21  -9 806.433 34.7991   1
   0  21 -10 585.078 33.8946  -2
   0  21 -10 585.078 33.8946   1
   0  21 -11 79.2768 25.1365  -2
   0  21 -11 79.2768 25.1365   1
   0 -21 -12 71.9521 26.6036  -2
   0 -21 -12 71.9521 26.6036   1
   0 -21  13 20.8086 19.0712  -2
   0 -21  13 20.8086 19.0712   1
   0  22   0 68.9161 35.7303  -2
   0  22   0 68.9161 35.7303   1
   0 -22  -1 15.3019 27.9382  -2
   0 -22  -1 15.3019 27.9382   1
   0  22  -2 124.232 28.5679  -2
   0  22  -2 124.232 28.5679   1
   0 -22   3 2216.05 50.8507  -2
   0 -22   3 2216.05 50.8507   1
   0  22   4 23.4945 29.9562  -2
   0  22   4 23.4945 29.9562   1
   0  22  -5 50.3082 37.1633  -2
   0  22  -5 50.3082 37.1633   1
   0 -22  -6 71.8334 39.0733  -2
   0 -22  -6 71.8334 39.0733   1
   0  22  -7 317.695 31.3736  -2
   0  22  -7 317.695 31.3736   1
   0  22  -8 159.019 29.8587  -2
   0  22  -8 159.019 29.8587   1
   0  22   9 79.0236 25.3166  -2
   0  22   9 79.0236 25.3166   1
   0 -22  10 72.8655 26.6242  -2
   0 -22  10 72.8655 26.6242   1
   0 -22  11 33.5486 31.4754  -2
   0 -22  11 33.5486 31.4754   1
   0 -22 -12 374.499 28.5934  -2
   0 -22 -12 374.499 28.5934   1
   0  23  -1 217.469 37.7657  -2
   0  23  -1 217.469 37.7657   1
   0 -23  -2 219.136 46.0344  -2
   0 -23  -2 219.136 46.0344   1
   0 -23  -3 238.202 39.5637  -2
   0 -23  -3 238.202 39.5637   1
   0 -23  -4 192.254 39.5319  -2
   0 -23  -4 192.254 39.5319   1
   0  23  -5 815.403 40.4475  -2
   0  23  -5 815.403 40.4475   1
   0  23  -6 220.766 30.9617  -2
   0  23  -6 220.766 30.9617   1
   0 -23   7 122.376 28.4383  -2
   0 -23   7 122.376 28.4383   1
   0 -23  -8 418.976 33.5303  -2
   0 -23  -8 418.976 33.5303   1
   0  23  -9 39.0056 27.5078  -2
   0  23  -9 39.0056 27.5078   1
   0 -23 -10 64.1023 22.0940  -2
   0 -23 -10 64.1023 22.0940   1
   0 -23 -11 91.1506 21.2345  -2
   0 -23 -11 91.1506 21.2345   1
   0 -23  12 516.412 54.4112   1
   0 -23 -12 322.674 61.7671  -2
   0 -23 -12 322.674 61.7671   1
   0 -24   0 209.292 50.4213  -2
   0 -24   0 209.292 50.4213   1
   0 -24  -1 707.263 44.4028  -2
   0 -24  -1 707.263 44.4028   1
   0  24  -2 379.224 43.6707  -2
   0  24  -2 379.224 43.6707   1
   0 -24  -3 431.370 45.0330  -2
   0 -24  -3 431.370 45.0330   1
   0  24  -4-0.36471 45.4912  -2
   0  24  -4-0.36471 45.4912   1
   0 -24  -5 37.7579 36.6840  -2
   0 -24  -5 37.7579 36.6840   1
   0 -24  -6 87.2741 40.6728  -2
   0 -24  -6 87.2741 40.6728   1
   0  24  -7 33.4271 30.4488  -2
   0  24  -7 33.4271 30.4488   1
   0 -24   8 14.0884 26.2616  -2
   0 -24   8 14.0884 26.2616   1
   0  24  -9 151.074 25.3328  -2
   0  24  -9 151.074 25.3328   1
   0 -24  10 76.8958 23.2207  -2
   0 -24  10 76.8958 23.2207   1
   0 -24  11 14.7803 22.9126  -2
   0 -24  11 14.7803 22.9126   1
   0  25  -1 97.0992 38.3512  -2
   0  25  -1 97.0992 38.3512   1
   0 -25  -2 169.522 40.2521  -2
   0 -25  -2 169.522 40.2521   1
   0  25  -3 711.643 52.6498  -2
   0  25  -3 711.643 52.6498   1
   0  25  -4 93.6621 39.0047  -2
   0  25  -4 93.6621 39.0047   1
   0 -25   5 554.439 48.8448  -2
   0 -25   5 554.439 48.8448   1
   0  25  -6-4.27417 37.9862  -2
   0  25  -6-4.27417 37.9862   1
   0 -25   7 151.207 30.0077  -2
   0 -25   7 151.207 30.0077   1
   0 -25  -8 523.253 31.2866  -2
   0 -25  -8 523.253 31.2866   1
   0 -25   9 102.156 25.2541  -2
   0 -25   9 102.156 25.2541   1
   0 -25 -10 303.237 26.3935  -2
   0 -25 -10 303.237 26.3935   1
   0 -26   0 37.6710 67.4235  -2
   0 -26   0 37.6710 67.4235   1
   0 -26   1 72.8265 30.8256  -2
   0 -26   1 72.8265 30.8256   1
   0 -26  -2 895.201 49.5982  -2
   0 -26  -2 895.201 49.5982   1
   0  26  -3 16.7898 38.4089  -2
   0  26  -3 16.7898 38.4089   1
   0  26  -4 25.4984 49.5136  -2
   0  26  -4 25.4984 49.5136   1
   0 -26   5 112.998 39.0630  -2
   0 -26   5 112.998 39.0630   1
   0 -26  -6 91.6006 32.7915  -2
   0 -26  -6 91.6006 32.7915   1
   0 -26   7 56.6988 34.5168  -2
   0 -26   7 56.6988 34.5168   1
   0 -26  -8 113.247 22.5234  -2
   0 -26  -8 113.247 22.5234   1
   0 -26  -9 220.974 25.6823  -2
   0 -26  -9 220.974 25.6823   1
   0 -27   1 153.943 33.0546  -2
   0 -27   1 153.943 33.0546   1
   0 -27   2 430.934 47.4821  -2
   0 -27   2 430.934 47.4821   1
   0 -27   3 118.434 45.7974  -2
   0 -27   3 118.434 45.7974   1
   0  27  -4 35.3291 41.0273  -2
   0  27  -4 35.3291 41.0273   1
   0 -27  -5 218.068 42.0669  -2
   0 -27  -5 218.068 42.0669   1
   0 -27  -6 62.0775 43.1855  -2
   0 -27  -6 62.0775 43.1855   1
   0 -27  -7 201.291 31.5324  -2
   0 -27  -7 201.291 31.5324   1
   0  27  -8 86.7624 29.3727  -2
   0  27  -8 86.7624 29.3727   1
   0 -28   0 228.011 64.9872  -2
   0 -28   0 228.011 64.9872   1
   0 -28   1 495.027 48.8960  -2
   0 -28   1 495.027 48.8960   1
   0 -28   2 49.7765 41.7556  -2
   0 -28   2 49.7765 41.7556   1
   0 -28  -3 200.164 42.3026  -2
   0 -28  -3 200.164 42.3026   1
   0  28  -4 165.603 42.1203  -2
   0  28  -4 165.603 42.1203   1
   0 -28  -5 81.4574 31.8785  -2
   0 -28  -5 81.4574 31.8785   1
   0 -28  -6 305.236 72.7801   1
   0 -28   6 332.032 35.1324  -2
   0 -28   6 332.032 35.1324   1
   0 -28  -7 24.4018 31.9908  -2
   0 -28  -7 24.4018 31.9908   1
   0 -29   1 136.844 41.2139  -2
   0 -29   1 136.844 41.2139   1
   0 -29  -2 296.587 46.1140  -2
   0 -29  -2 296.587 46.1140   1
   0 -29   3 118.305 38.7051  -2
   0 -29   3 118.305 38.7051   1
   0 -29  -4 42.8887 33.3520  -2
   0 -29  -4 42.8887 33.3520   1
   0 -29  -5 164.036 36.7914  -2
   0 -29  -5 164.036 36.7914   1
   0 -29  -6 49.5685 28.2849  -2
   0 -29  -6 49.5685 28.2849   1
   0 -30   0 291.007 51.6751  -2
   0 -30   0 291.007 51.6751   1
   0 -30   1 223.994 36.7023  -2
   0 -30   1 223.994 36.7023   1
   0 -30  -2 104.346 35.1293  -2
   0 -30  -2 104.346 35.1293   1
   0 -30   3 75.8884 34.3222  -2
   0 -30   3 75.8884 34.3222   1
   0 -30  -4 112.048 33.2654  -2
   0 -30  -4 112.048 33.2654   1
   0 -31   1 186.189 48.3628   1
   0 -31  -1 106.466 55.1268  -2
   0 -31  -1 106.466 55.1268   1
   1   0 -16 144.940 70.7456   1
   1   0 -16 277.127 39.1693  -2
   1   0 -16 277.127 39.1693   1
  -1   0  14 876.691 33.7347  -2
  -1   0  14 876.691 33.7347   1
  -1   0  12 2291.79 126.574   1
  -1   0  12 6453.77 55.8904  -2
  -1   0  12 6453.77 55.8904   1
  -1   0  10 760.398 25.5111  -2
  -1   0  10 760.398 25.5111   1
  -1   0   8 44045.7 139.047  -2
  -1   0   8 44045.7 139.047   1
  -1   0   6 14125.5 80.9242  -2
  -1   0   6 14125.5 80.9242   1
  -1   0   4 26278.5 81.5858  -2
  -1   0   4 26278.5 81.5858   1
  -1   0   2 1418.24 32.6557  -2
  -1   0   2 1418.24 32.6557   1
   1   0   2 862.945 22.9279  -2
   1   0   2 862.945 22.9279   1
   1   0   4 96.4754 22.3125  -2
   1   0   4 96.4754 22.3125   1
   1   0   6 1284.90 39.9207  -2
   1   0   6 1284.90 39.9207   1
   1   0   8 1200.02 34.5718  -2
   1   0   8 1200.02 34.5718   1
   1   0  10 511.060 26.8353  -2
   1   0  10 511.060 26.8353   1
  -1   0 -12 37.9233 24.0230  -2
  -1   0 -12 37.9233 24.0230   1
   1   0  14 169.882 67.7831   1
  -1   0 -14 742.309 34.7435  -2
  -1   0 -14 742.309 34.7435   1
   1   0  16 966.962 70.7984   1
  -1   0 -16 2258.35 54.8956  -2
  -1   0 -16 2258.35 54.8956   1
   1  -1 -17 284.780 24.6855   1
  -1   2  17 256.828 43.7126  -2
  -1   1  17 256.828 43.7126   1
   1  -1 -16 42.2664 67.4707   1
   1   1 -16 186.198 26.6566  -2
   1   1 -16 186.198 26.6566   1
   1   1 -15 37.2010 71.6069   1
  -1   1  15 220.360 22.8449  -2
  -1   1  15 220.360 22.8449   1
  -1   1  14 136.646 21.8528  -2
  -1   1  14 136.646 21.8528   1
   1   1 -13 44.2450 18.0608  -2
   1   1 -13 44.2450 18.0608   1
  -1  -1  12 625.228 20.4288  -2
  -1  -1  12 625.228 20.4288   1
  -1  -1  11 663.365 20.1416  -2
  -1  -1  11 663.365 20.1416   1
   1   1 -10 120.694 16.4471  -2
   1   1 -10 120.694 16.4471   1
  -1  -1   9 2811.39 28.7678  -2
  -1  -1   9 2811.39 28.7678   1
  -1   1   8 354.136 21.3624  -2
  -1   1   8 354.136 21.3624   1
  -1   1   7 11609.9 54.4937  -2
  -1   1   7 11609.9 54.4937   1
  -1  -1   6 570.528 22.7005  -2
  -1  -1   6 570.528 22.7005   1
  -1  -1   5 19443.8 61.5720  -2
  -1  -1   5 19443.8 61.5720   1
   1  -1  -4 444.397 18.3200  -2
   1  -1  -4 444.397 18.3200   1
  -1  -1   3 306689. 191.021  -2
  -1  -1   3 306689. 191.021   1
   1  -1  -2 12.0190 8.04938  -2
   1  -1  -2 12.0190 8.04938   1
  -1   1   1 36756.7 33.8879  -2
  -1   1   1 36756.7 33.8879   1
   1  -1   0 183.170 3.71762  -2
   1  -1   0 183.170 3.71762   1
   1   1   1 10969.4 23.4238  -2
   1   1   1 10969.4 23.4238   1
   1   1   2 22.6661 10.6006  -2
   1   1   2 22.6661 10.6006   1
   1   1   3 1773.18 28.1752   1
  -1   1  -3 3300.77 23.8855  -2
  -1   1  -3 3300.77 23.8855   1
   1   1   4 3171.89 27.7207  -2
   1   1   4 3171.89 27.7207   1
   1   1   5 10518.9 51.4510  -2
   1   1   5 10518.9 51.4510   1
   1   1   6 33.3188 19.1816  -2
   1   1   6 33.3188 19.1816   1
   1   1   7 7104.56 43.8536  -2
   1   1   7 7104.56 43.8536   1
   1   1   8 56.0011 18.4317  -2
   1   1   8 56.0011 18.4317   1
  -1   1  -9 151.612 41.0630   1
   1  -1   9 357.346 16.2217  -2
   1  -1   9 357.346 16.2217   1
  -1  -1 -10 581.591 60.6293   1
   1   1  10 1733.37 24.5356  -2
   1   1  10 1733.37 24.5356   1
  -1   1 -11 2641.98 29.3402  -2
  -1   1 -11 2641.98 29.3402   1
   1  -1  12-57.2604 54.0980   1
   1  -1  12 47.8696 17.7581  -2
   1  -1  12 47.8696 17.7581   1
   1  -1  13 179.600 20.1534  -2
   1  -1  13 179.600 20.1534   1
   1  -1  14 61.4865 71.3573   1
   1  -1  14 207.597 22.2792  -2
   1  -1  14 207.597 22.2792   1
   1   1  15 32.8411 37.2852   1
   1   1  15 252.295 25.1392  -2
   1   1  15 252.295 25.1392   1
  -1  -1 -16 243.931 76.8291   1
   1  -1  16 938.786 34.9285  -2
   1  -1  16 938.786 34.9285   1
  -1   1 -17 143.905 26.4542   1
  -1  -2 -17 249.207 59.4382  -2
  -1  -1 -17 249.207 59.4382   1
   1   2 -17 21.4405 46.4112   1
   1   1 -17 427.841 60.8941  -2
   1   2 -17 427.841 60.8941   1
   1  -3 -17 133.275 39.2300  -2
   1  -2 -17 133.275 39.2300   1
   1  -2 -16 85.6761 69.4941   1
   1  -2 -16 95.5033 26.7916  -2
   1  -2 -16 95.5033 26.7916   1
   1  -2 -15 387.254 24.1698  -2
   1  -2 -15 387.254 24.1698   1
   1  -2 -14 105.139 21.8482  -2
   1  -2 -14 105.139 21.8482   1
  -1   2  13 161.087 19.2139  -2
  -1   2  13 161.087 19.2139   1
  -1  -2  12 580.714 87.0918   1
  -1   2  12 1341.15 25.3106  -2
  -1   2  12 1341.15 25.3106   1
  -1   2  11 2728.83 29.0574  -2
  -1   2  11 2728.83 29.0574   1
   1  -2 -10 59.9654 17.6991  -2
   1  -2 -10 59.9654 17.6991   1
   1  -2  -9 926.254 20.3416  -2
   1  -2  -9 926.254 20.3416   1
  -1  -2   8 3226.19 34.7538  -2
  -1  -2   8 3226.19 34.7538   1
   1  -2  -7 386.170 20.0363  -2
   1  -2  -7 386.170 20.0363   1
   1   2  -6 470.290 20.9657  -2
   1   2  -6 470.290 20.9657   1
  -1  -2   5 435.638 21.0574  -2
  -1  -2   5 435.638 21.0574   1
  -1  -2   4 14344.2 44.8031  -2
  -1  -2   4 14344.2 44.8031   1
   1  -2  -3 69161.7 87.0682  -2
   1  -2  -3 69161.7 87.0682   1
  -1   2   2 345.781 10.4871  -2
  -1   2   2 345.781 10.4871   1
  -1  -2   1 86949.1 86.2046  -2
  -1  -2   1 86949.1 86.2046   1
   1  -2   0 1151.71 8.31565  -2
   1  -2   0 1151.71 8.31565   1
  -1  -2  -1 40808.3 31.1637  -2
  -1  -2  -1 40808.3 31.1637   1
  -1  -2  -2 323.748 12.8591  -2
  -1  -2  -2 323.748 12.8591   1
   1   2   3 72976.5 92.4662  -2
   1   2   3 72976.5 92.4662   1
  -1   2  -4 12074.0 39.3855  -2
  -1   2  -4 12074.0 39.3855   1
  -1   2  -5 15083.6 62.4551  -2
  -1   2  -5 15083.6 62.4551   1
   1   2   6 3655.25 36.9937  -2
   1   2   6 3655.25 36.9937   1
   1  -2   7 92.6949 21.5149  -2
   1  -2   7 92.6949 21.5149   1
   1  -2   8 10713.4 55.6776  -2
   1  -2   8 10713.4 55.6776   1
   1   2   9 37.6105 14.0008  -2
   1   2   9 37.6105 14.0008   1
   1  -2  10 39.4326 16.6430  -2
   1  -2  10 39.4326 16.6430   1
   1   2  11 488.254 21.9782  -2
   1   2  11 488.254 21.9782   1
  -1  -2 -12 291.440 20.4548  -2
  -1  -2 -12 291.440 20.4548   1
  -1   2 -13 284.777 79.0117   1
  -1  -2 -13 507.771 24.7760  -2
  -1  -2 -13 507.771 24.7760   1
   1   2  14 106.830 65.8292   1
   1   2  14 285.596 23.5311  -2
   1   2  14 285.596 23.5311   1
  -1  -2 -15 253.566 25.1582  -2
  -1  -2 -15 253.566 25.1582   1
  -1  -2 -16-13.5533 41.8453   1
   1  -2  16 143.606 29.3007  -2
   1  -2  16 143.606 29.3007   1
  -1   2 -17-33.6806 40.4944   1
   1  -1  17 197.897 45.9835  -2
   1  -2  17 197.897 45.9835   1
   1   3  17 125.574 43.6268  -2
   1   2  17 125.574 43.6268   1
   1   3 -17 86.8992 50.2551   1
  -1  -2  17 310.808 38.6018  -2
  -1  -3  17 310.808 38.6018   1
   1  -4 -17 112.150 44.6070  -2
   1  -3 -17 112.150 44.6070   1
   1  -3 -16 107.831 72.2168   1
   1   3 -16 51.6630 22.5812  -2
   1   3 -16 51.6630 22.5812   1
  -1  -3  15 1454.59 31.1574  -2
  -1  -3  15 1454.59 31.1574   1
  -1   3  14 60.9261 69.4607   1
   1  -3 -14 172.670 22.6348  -2
   1  -3 -14 172.670 22.6348   1
  -1   3  13 19.1189 21.2331  -2
  -1   3  13 19.1189 21.2331   1
  -1   3  12 1091.20 26.3059  -2
  -1   3  12 1091.20 26.3059   1
  -1  -3  11 14.1539 56.4885   1
  -1   3  11 25.7126 18.6329  -2
  -1   3  11 25.7126 18.6329   1
  -1  -3  10 160.364 17.3683  -2
  -1  -3  10 160.364 17.3683   1
  -1  -3   9 2507.78 25.5355  -2
  -1  -3   9 2507.78 25.5355   1
   1   3  -8 40.9695 19.4839  -2
   1   3  -8 40.9695 19.4839   1
  -1  -3   7 3669.28 37.8049  -2
  -1  -3   7 3669.28 37.8049   1
   1   3  -6 1577.21 32.2333  -2
   1   3  -6 1577.21 32.2333   1
  -1  -3   5 1036.99 24.9431  -2
  -1  -3   5 1036.99 24.9431   1
  -1  -3   4 248.392 18.8129  -2
  -1  -3   4 248.392 18.8129   1
   1  -3  -3 14244.4 42.0361  -2
   1  -3  -3 14244.4 42.0361   1
  -1   3   2 27.2680 14.4813  -2
  -1   3   2 27.2680 14.4813   1
   1   3  -1 6448.36 20.9517  -2
   1   3  -1 6448.36 20.9517   1
   1   3   0 3945.50 18.6436  -2
   1   3   0 3945.50 18.6436   1
  -1   3  -1 11685.0 24.3769  -2
  -1   3  -1 11685.0 24.3769   1
  -1  -3  -2 437.628 10.7787  -2
  -1  -3  -2 437.628 10.7787   1
  -1  -3  -3 39769.2 61.5979  -2
  -1  -3  -3 39769.2 61.5979   1
   1   3   4 4050.20 27.2058  -2
   1   3   4 4050.20 27.2058   1
   1   3   5 8945.01 52.9272  -2
   1   3   5 8945.01 52.9272   1
  -1  -3  -6 52.5979 20.5905  -2
  -1  -3  -6 52.5979 20.5905   1
   1  -3   7 2307.99 32.0873  -2
   1  -3   7 2307.99 32.0873   1
   1   3   8 26.7790 19.8763  -2
   1   3   8 26.7790 19.8763   1
  -1  -3  -9 2726.15 97.9510   1
   1   3   9 6505.39 35.0702  -2
   1   3   9 6505.39 35.0702   1
  -1  -3 -10 36.8109 40.4597   1
   1  -3  10 17.8832 16.5551  -2
   1  -3  10 17.8832 16.5551   1
  -1  -3 -11 3.78385 41.4346   1
   1   3  11 135.535 22.4141  -2
   1   3  11 135.535 22.4141   1
  -1   3 -12 38.9862 18.4002  -2
  -1   3 -12 38.9862 18.4002   1
   1   3  13 1093.14 28.4739  -2
   1   3  13 1093.14 28.4739   1
  -1  -3 -14 156.495 23.2663  -2
  -1  -3 -14 156.495 23.2663   1
   1  -3  15 211.672 20.7183  -2
   1  -3  15 211.672 20.7183   1
   1  -3  16 102.382 71.2585   1
   1   3  16 312.370 26.4634  -2
   1   3  16 312.370 26.4634   1
   1  -2  17 121.236 44.1136  -2
   1  -3  17 121.236 44.1136   1
   1   4  17 398.165 45.5039  -2
   1   3  17 398.165 45.5039   1
   1   4 -17 74.9414 23.4622   1
  -1  -3  17 119.536 29.0709  -2
  -1  -4  17 119.536 29.0709   1
   1  -5 -17 194.351 100.482  -2
   1  -4 -17 194.351 100.482   1
   1  -4 -16 215.681 76.1065   1
   1   4 -16 417.745 25.4666  -2
   1   4 -16 417.745 25.4666   1
  -1  -4  15 33.7175 23.8893  -2
  -1  -4  15 33.7175 23.8893   1
   1  -4 -14 48.6897 24.9506  -2
   1  -4 -14 48.6897 24.9506   1
  -1  -4  13 197.769 76.0002   1
  -1   4  13 410.053 25.8242  -2
  -1   4  13 410.053 25.8242   1
  -1  -4  12 1214.18 28.5789  -2
  -1  -4  12 1214.18 28.5789   1
   1  -4 -11 1791.76 27.5972  -2
   1  -4 -11 1791.76 27.5972   1
  -1  -4  10 4226.83 31.4995  -2
  -1  -4  10 4226.83 31.4995   1
  -1   4   9 473.116 16.9833  -2
  -1   4   9 473.116 16.9833   1
   1  -4  -8 7457.26 50.1624  -2
   1  -4  -8 7457.26 50.1624   1
  -1  -4   7 31573.8 113.465  -2
  -1  -4   7 31573.8 113.465   1
   1   4  -6 5841.92 47.3309  -2
   1   4  -6 5841.92 47.3309   1
  -1   4   5 1440.34 27.8337  -2
  -1   4   5 1440.34 27.8337   1
   1   4  -4 1591.76 24.4614  -2
   1   4  -4 1591.76 24.4614   1
   1   4  -3 13064.7 45.7270  -2
   1   4  -3 13064.7 45.7270   1
   1   4  -2 9157.79 29.5566  -2
   1   4  -2 9157.79 29.5566   1
  -1  -4   1 35.5041 9.87141  -2
  -1  -4   1 35.5041 9.87141   1
  -1   4   0 103.259 10.7761  -2
  -1   4   0 103.259 10.7761   1
  -1  -4  -1 18829.7 35.5858  -2
  -1  -4  -1 18829.7 35.5858   1
   1   4   2 6339.95 22.0692  -2
   1   4   2 6339.95 22.0692   1
   1   4   3 27941.4 62.4710  -2
   1   4   3 27941.4 62.4710   1
   1   4   4 21480.9 68.7538  -2
   1   4   4 21480.9 68.7538   1
   1   4   5 22.7751 23.3345  -2
   1   4   5 22.7751 23.3345   1
  -1   4  -6 8184.86 51.1139  -2
  -1   4  -6 8184.86 51.1139   1
  -1  -4  -7 2295.10 32.1915  -2
  -1  -4  -7 2295.10 32.1915   1
  -1  -4  -8 146.752 19.1025  -2
  -1  -4  -8 146.752 19.1025   1
  -1   4  -9 2925.18 25.8051  -2
  -1   4  -9 2925.18 25.8051   1
   1   4  10 4175.24 30.8594  -2
   1   4  10 4175.24 30.8594   1
  -1  -4 -11 451.568 59.3007   1
  -1  -4 -11 1238.29 25.6196  -2
  -1  -4 -11 1238.29 25.6196   1
  -1  -4 -12 96.3997 18.6328  -2
  -1  -4 -12 96.3997 18.6328   1
   1   4  13 3161.99 38.0675  -2
   1   4  13 3161.99 38.0675   1
   1  -4  14 698.837 26.7855  -2
   1  -4  14 698.837 26.7855   1
   1   4  15 95.5035 68.3039   1
  -1   4 -15 347.204 24.9077  -2
  -1   4 -15 347.204 24.9077   1
   1  -4  16 14.6211 64.8903   1
  -1   4 -16 61.1175 21.4560  -2
  -1   4 -16 61.1175 21.4560   1
   1   4  17 135.200 28.0462   1
   1  -3  17 220.601 48.0072  -2
   1  -4  17 220.601 48.0072   1
  -1  -5 -17 281.716 95.5731  -2
  -1  -4 -17 281.716 95.5731   1
  -1  -5  17 60.2842 24.8226   1
  -1  -4  17 114.239 66.6389  -2
  -1  -5  17 114.239 66.6389   1
   1  -6 -17 42.7754 90.7374  -2
   1  -5 -17 42.7754 90.7374   1
   1   5 -16 91.9439 24.6308  -2
   1   5 -16 91.9439 24.6308   1
   1  -5 -15 57.3164 23.5035  -2
   1  -5 -15 57.3164 23.5035   1
  -1  -5  14 26.3823 71.3758   1
   1  -5 -14 258.022 24.0424  -2
   1  -5 -14 258.022 24.0424   1
  -1  -5  13 951.994 106.194   1
   1   5 -13 2421.97 36.3346  -2
   1   5 -13 2421.97 36.3346   1
  -1  -5  12 22.9955 21.8492  -2
  -1  -5  12 22.9955 21.8492   1
  -1   5  11 817.430 24.6660  -2
  -1   5  11 817.430 24.6660   1
   1   5 -10 1537.23 24.5432  -2
   1   5 -10 1537.23 24.5432   1
  -1  -5   9-11.4441 48.4832   1
  -1   5   9 56.8175 14.7068  -2
  -1   5   9 56.8175 14.7068   1
   1   5  -8 52.0643 23.4768  -2
   1   5  -8 52.0643 23.4768   1
   1   5  -7 7811.81 56.9834  -2
   1   5  -7 7811.81 56.9834   1
   1  -5  -6 78.0217 23.3630  -2
   1  -5  -6 78.0217 23.3630   1
   1   5  -5 48627.9 120.197  -2
   1   5  -5 48627.9 120.197   1
  -1   5   4 2315.02 31.1814  -2
  -1   5   4 2315.02 31.1814   1
   1   5  -3 12238.2 50.0696  -2
   1   5  -3 12238.2 50.0696   1
  -1  -5   2 7211.66 33.9388  -2
  -1  -5   2 7211.66 33.9388   1
  -1   5   1 23496.9 53.1187  -2
  -1   5   1 23496.9 53.1187   1
   1   5   0 4487.38 25.4247  -2
   1   5   0 4487.38 25.4247   1
  -1   5  -1 84958.3 89.2542  -2
  -1   5  -1 84958.3 89.2542   1
  -1   5  -2 1403.50 15.9914  -2
  -1   5  -2 1403.50 15.9914   1
   1   5   3 34836.3 59.4108  -2
   1   5   3 34836.3 59.4108   1
   1   5   4 497.186 19.4942  -2
   1   5   4 497.186 19.4942   1
  -1   5  -5 90.6237 19.9922  -2
  -1   5  -5 90.6237 19.9922   1
  -1   5  -6 12106.7 63.2075  -2
  -1   5  -6 12106.7 63.2075   1
   1   5   7 2639.39 32.9067  -2
   1   5   7 2639.39 32.9067   1
  -1   5  -8 7238.77 50.7942  -2
  -1   5  -8 7238.77 50.7942   1
  -1  -5  -9 1372.28 21.7356  -2
  -1  -5  -9 1372.28 21.7356   1
   1  -5  10 40.9208 17.1301  -2
   1  -5  10 40.9208 17.1301   1
   1   5  11 1987.05 27.9080  -2
   1   5  11 1987.05 27.9080   1
   1   5  12 282.752 24.1198  -2
   1   5  12 282.752 24.1198   1
   1   5  13 80.9276 25.4412  -2
   1   5  13 80.9276 25.4412   1
   1   5  14 364.273 25.0230  -2
   1   5  14 364.273 25.0230   1
   1  -5  15 640.675 25.5324  -2
   1  -5  15 640.675 25.5324   1
   1  -5  16 68.5389 47.7364   1
   1   5  16 151.437 25.0121  -2
   1   5  16 151.437 25.0121   1
  -1   5 -17 15.6655 20.4672   1
   1  -4  17 405.495 96.1354  -2
   1  -5  17 405.495 96.1354   1
  -1  -6 -17 70.2690 87.7194  -2
  -1  -5 -17 70.2690 87.7194   1
  -1  -6  17 8.99470 19.3698   1
   1   5 -17 149.509 87.3270  -2
   1   6 -17 149.509 87.3270   1
  -1   6  16-22.4055 41.3118   1
  -1   6  16 150.956 25.2415  -2
  -1   6  16 150.956 25.2415   1
  -1   6  15 68.7152 23.8202  -2
  -1   6  15 68.7152 23.8202   1
  -1   6  14 193.980 23.7644  -2
  -1   6  14 193.980 23.7644   1
   1  -6 -13 111.602 23.2826  -2
   1  -6 -13 111.602 23.2826   1
  -1   6  12 2434.56 35.4438  -2
  -1   6  12 2434.56 35.4438   1
   1   6 -11 1757.06 27.8324  -2
   1   6 -11 1757.06 27.8324   1
  -1  -6  10 339.559 67.8128   1
   1   6 -10 889.034 22.2940  -2
   1   6 -10 889.034 22.2940   1
   1  -6  -9 971.623 19.0769  -2
   1  -6  -9 971.623 19.0769   1
  -1  -6   8 557.623 27.8007  -2
  -1  -6   8 557.623 27.8007   1
   1   6  -7 2410.07 35.2169  -2
   1   6  -7 2410.07 35.2169   1
   1   6  -6 466.354 29.8734  -2
   1   6  -6 466.354 29.8734   1
  -1  -6   5 429.808 26.4901  -2
  -1  -6   5 429.808 26.4901   1
   1   6  -4 573.352 25.1624  -2
   1   6  -4 573.352 25.1624   1
  -1  -6   3 32227.9 79.8575  -2
  -1  -6   3 32227.9 79.8575   1
   1   6  -2 168.027 16.6778  -2
   1   6  -2 168.027 16.6778   1
   1  -6  -1 2489.32 22.1391  -2
   1  -6  -1 2489.32 22.1391   1
   1   6   0 3220.10 25.0908  -2
   1   6   0 3220.10 25.0908   1
   1  -6   1 202395. 149.508  -2
   1  -6   1 202395. 149.508   1
  -1  -6  -2 6571.42 29.0735  -2
  -1  -6  -2 6571.42 29.0735   1
   1   6   3 36103.9 66.7933  -2
   1   6   3 36103.9 66.7933   1
   1   6   4 2535.08 30.9654  -2
   1   6   4 2535.08 30.9654   1
  -1   6  -5 14576.7 80.8553  -2
  -1   6  -5 14576.7 80.8553   1
  -1   6  -6 210.622 27.2088  -2
  -1   6  -6 210.622 27.2088   1
   1   6   7 1142.67 26.1013  -2
   1   6   7 1142.67 26.1013   1
  -1  -6  -8 1434.63 32.0154  -2
  -1  -6  -8 1434.63 32.0154   1
  -1   6  -9 6382.66 36.4408  -2
  -1   6  -9 6382.66 36.4408   1
   1  -6  10 5710.78 36.9755  -2
   1  -6  10 5710.78 36.9755   1
   1  -6  11 3710.73 36.8502  -2
   1  -6  11 3710.73 36.8502   1
  -1   6 -12 877.971 27.1105  -2
  -1   6 -12 877.971 27.1105   1
   1  -6  13 134.129 19.8277  -2
   1  -6  13 134.129 19.8277   1
   1   6  14 40.5864 20.6760  -2
   1   6  14 40.5864 20.6760   1
   1   6  15 137.774 20.3568  -2
   1   6  15 137.774 20.3568   1
   1   6  16 9.67825 33.0954   1
   1  -6  16 53.8851 23.2991  -2
   1  -6  16 53.8851 23.2991   1
   1  -6  17-0.18652 17.7224   1
  -1   5 -17 170.314 85.0989  -2
  -1   6 -17 170.314 85.0989   1
  -1  -7 -17 19.0556 84.6357  -2
  -1  -6 -17 19.0556 84.6357   1
   1   7 -17 10.9019 17.8165   1
  -1  -7  16 4.10973 40.3512   1
  -1   7  16 43.8515 25.3841  -2
  -1   7  16 43.8515 25.3841   1
   1  -7 -15 1573.62 31.1619  -2
   1  -7 -15 1573.62 31.1619   1
  -1   7  14 91.1045 69.2305   1
  -1   7  14 208.985 23.4904  -2
  -1   7  14 208.985 23.4904   1
   1  -7 -13 1535.62 34.5544  -2
   1  -7 -13 1535.62 34.5544   1
  -1  -7  12 1274.72 117.693   1
  -1  -7  12 3190.46 38.1507  -2
  -1  -7  12 3190.46 38.1507   1
  -1  -7  11 80.4648 17.6552  -2
  -1  -7  11 80.4648 17.6552   1
   1   7 -10 2684.07 27.4787  -2
   1   7 -10 2684.07 27.4787   1
  -1  -7   9 1307.86 20.8672  -2
  -1  -7   9 1307.86 20.8672   1
  -1   7   8 671.258 23.0700  -2
  -1   7   8 671.258 23.0700   1
  -1   7   7 1919.82 33.8491  -2
  -1   7   7 1919.82 33.8491   1
  -1  -7   6 33.5535 24.9124  -2
  -1  -7   6 33.5535 24.9124   1
  -1  -7   5 1674.94 33.0562  -2
  -1  -7   5 1674.94 33.0562   1
  -1  -7   4 8635.36 50.0020  -2
  -1  -7   4 8635.36 50.0020   1
   1  -7  -3 76593.1 133.653  -2
   1  -7  -3 76593.1 133.653   1
  -1  -7   2 1478.01 25.3010  -2
  -1  -7   2 1478.01 25.3010   1
   1  -7  -1 1145.29 18.2184  -2
   1  -7  -1 1145.29 18.2184   1
   1   7   0 4324.35 31.5541  -2
   1   7   0 4324.35 31.5541   1
  -1   7  -1 263.932 13.8634  -2
  -1   7  -1 263.932 13.8634   1
   1  -7   2 1030.99 18.0565  -2
   1  -7   2 1030.99 18.0565   1
   1  -7   3 10351.5 43.1822  -2
   1  -7   3 10351.5 43.1822   1
  -1   7  -4 4084.97 37.1526  -2
  -1   7  -4 4084.97 37.1526   1
   1   7   5 11375.9 70.8565  -2
   1   7   5 11375.9 70.8565   1
   1   7   6 1250.25 29.8718  -2
   1   7   6 1250.25 29.8718   1
   1  -7   7 3178.35 35.5201  -2
   1  -7   7 3178.35 35.5201   1
   1   7   8 70.7387 17.4145  -2
   1   7   8 70.7387 17.4145   1
   1   7   9 1967.59 24.8194  -2
   1   7   9 1967.59 24.8194   1
   1  -7  10 432.741 20.0369  -2
   1  -7  10 432.741 20.0369   1
  -1  -7 -11 50.1950 17.0398  -2
  -1  -7 -11 50.1950 17.0398   1
  -1  -7 -12 39.1349 20.4777  -2
  -1  -7 -12 39.1349 20.4777   1
   1   7  13 76.7397 22.8712  -2
   1   7  13 76.7397 22.8712   1
   1  -7  14 266.062 24.3195  -2
   1  -7  14 266.062 24.3195   1
   1   7  15 367.548 75.6245   1
  -1  -7 -15 1024.95 28.9040  -2
  -1  -7 -15 1024.95 28.9040   1
   1   7  16 35.5536 29.2272   1
   1  -7  16 65.5024 25.4569  -2
   1  -7  16 65.5024 25.4569   1
  -1  -7 -17 15.9872 17.7190   1
  -1   8  17-0.26271 16.4630   1
  -1  -8  16 33.5744 42.0417   1
  -1   8  16 23.2948 25.1959  -2
  -1   8  16 23.2948 25.1959   1
  -1  -8  15 2443.51 36.9714  -2
  -1  -8  15 2443.51 36.9714   1
  -1   8  14 844.364 27.7618  -2
  -1   8  14 844.364 27.7618   1
  -1  -8  13 545.823 28.1552  -2
  -1  -8  13 545.823 28.1552   1
   1   8 -12 5493.19 45.2330  -2
   1   8 -12 5493.19 45.2330   1
  -1  -8  11 268.078 21.3875  -2
  -1  -8  11 268.078 21.3875   1
   1  -8 -10 2063.82 25.6233  -2
   1  -8 -10 2063.82 25.6233   1
  -1  -8   9 50.6299 16.2629  -2
  -1  -8   9 50.6299 16.2629   1
  -1  -8   8 2440.81 111.935   1
  -1  -8   8 6732.49 39.2722  -2
  -1  -8   8 6732.49 39.2722   1
   1   8  -7 4968.29 47.7520  -2
   1   8  -7 4968.29 47.7520   1
  -1  -8   6 61.0360 21.8191  -2
  -1  -8   6 61.0360 21.8191   1
  -1   8   5 1346.74 30.2636  -2
  -1   8   5 1346.74 30.2636   1
   1   8  -4 1407.28 28.0558  -2
   1   8  -4 1407.28 28.0558   1
   1   8  -3 13667.2 57.6139  -2
   1   8  -3 13667.2 57.6139   1
   1   8  -2 637.778 21.7254  -2
   1   8  -2 637.778 21.7254   1
   1   8  -1 2656.79 27.7312  -2
   1   8  -1 2656.79 27.7312   1
  -1  -8   0 849.911 21.1411  -2
  -1  -8   0 849.911 21.1411   1
  -1   8  -1 24606.9 64.6808  -2
  -1   8  -1 24606.9 64.6808   1
  -1  -8  -2 4768.91 33.4224  -2
  -1  -8  -2 4768.91 33.4224   1
   1   8   3 8926.66 41.9202  -2
   1   8   3 8926.66 41.9202   1
   1   8   4 1334.77 26.1864  -2
   1   8   4 1334.77 26.1864   1
   1  -8   5 1463.34 31.3875  -2
   1  -8   5 1463.34 31.3875   1
  -1   8  -6 1002.22 28.1932  -2
  -1   8  -6 1002.22 28.1932   1
  -1  -8  -7 1140.59 28.0909  -2
  -1  -8  -7 1140.59 28.0909   1
  -1   8  -8 122.633 15.9472  -2
  -1   8  -8 122.633 15.9472   1
   1   8   9 2773.10 27.8244  -2
   1   8   9 2773.10 27.8244   1
  -1   8 -10 1538.69 24.6235  -2
  -1   8 -10 1538.69 24.6235   1
  -1   8 -11 825.850 23.5483  -2
  -1   8 -11 825.850 23.5483   1
  -1   8 -12 2775.99 34.3511  -2
  -1   8 -12 2775.99 34.3511   1
   1   8  13 414.787 24.7502  -2
   1   8  13 414.787 24.7502   1
   1   8  14 197.322 23.9663  -2
   1   8  14 197.322 23.9663   1
   1  -8  15 5.74379 72.0985   1
   1   8  15 86.1813 22.8360  -2
   1   8  15 86.1813 22.8360   1
   1   8  16 13.9697 31.6180   1
   1  -8  16 32.3715 26.8531  -2
   1  -8  16 32.3715 26.8531   1
   1  -8  17-9.99950 15.4830   1
  -1  -9  17-0.65010 15.5130   1
  -1   9  16-11.0700 40.4289   1
  -1   9  16 280.679 26.3788  -2
  -1   9  16 280.679 26.3788   1
  -1  -9  15 55.6826 72.0407   1
  -1   9  15 60.3026 26.6671  -2
  -1   9  15 60.3026 26.6671   1
  -1   9  14 405.862 25.0422  -2
  -1   9  14 405.862 25.0422   1
   1   9 -13 639.600 28.0618  -2
   1   9 -13 639.600 28.0618   1
   1  -9 -12 2150.88 34.3821  -2
   1  -9 -12 2150.88 34.3821   1
   1  -9 -11 130.305 20.9221  -2
   1  -9 -11 130.305 20.9221   1
   1  -9 -10 4733.50 36.0719  -2
   1  -9 -10 4733.50 36.0719   1
   1   9  -9 391.082 20.2962  -2
   1   9  -9 391.082 20.2962   1
   1  -9  -8 1733.28 25.8913  -2
   1  -9  -8 1733.28 25.8913   1
  -1  -9   7 199.043 22.7930  -2
  -1  -9   7 199.043 22.7930   1
   1   9  -6 4710.79 47.0820  -2
   1   9  -6 4710.79 47.0820   1
  -1  -9   5 603.915 27.2132  -2
  -1  -9   5 603.915 27.2132   1
   1   9  -4 282.843 23.7639  -2
   1   9  -4 282.843 23.7639   1
   1   9  -3 2500.94 32.3799  -2
   1   9  -3 2500.94 32.3799   1
   1   9  -2 4516.50 41.9347  -2
   1   9  -2 4516.50 41.9347   1
   1  -9  -1 8368.93 48.6871  -2
   1  -9  -1 8368.93 48.6871   1
   1  -9   0 2420.28 27.2721  -2
   1  -9   0 2420.28 27.2721   1
  -1   9  -1 51.3635 15.4197  -2
  -1   9  -1 51.3635 15.4197   1
   1  -9   2 3017.44 28.9835  -2
   1  -9   2 3017.44 28.9835   1
   1   9   3 443.302 19.3124  -2
   1   9   3 443.302 19.3124   1
  -1   9  -4 1344.46 25.8036  -2
  -1   9  -4 1344.46 25.8036   1
  -1   9  -5 648.604 24.9245  -2
  -1   9  -5 648.604 24.9245   1
   1   9   6 9411.18 60.7745  -2
   1   9   6 9411.18 60.7745   1
  -1  -9  -7 1442.87 30.7770  -2
  -1  -9  -7 1442.87 30.7770   1
  -1  -9  -8 178.387 17.5511  -2
  -1  -9  -8 178.387 17.5511   1
  -1   9  -9 704.367 22.2449  -2
  -1   9  -9 704.367 22.2449   1
   1  -9  10 1443.79 26.1098  -2
   1  -9  10 1443.79 26.1098   1
  -1  -9 -11 3777.23 35.6671  -2
  -1  -9 -11 3777.23 35.6671   1
  -1   9 -12 538.548 25.7091  -2
  -1   9 -12 538.548 25.7091   1
  -1  -9 -13 967.221 29.8062  -2
  -1  -9 -13 967.221 29.8062   1
   1   9  14 88.9880 25.6983  -2
   1   9  14 88.9880 25.6983   1
   1  -9  15 184.087 49.7525   1
  -1   9 -15 654.134 27.7065  -2
  -1   9 -15 654.134 27.7065   1
   1   9  16-2.00442 41.3914   1
  -1  -9 -16 173.839 28.0443  -2
  -1  -9 -16 173.839 28.0443   1
   1  -9  17-1.17687 17.3990   1
  -1  10  16 51.3869 32.7231   1
   1  10 -16 126.484 25.1120  -2
   1  10 -16 126.484 25.1120   1
  -1 -10  15 15.7482 64.5489   1
   1  10 -15 59.8128 26.4782  -2
   1  10 -15 59.8128 26.4782   1
  -1 -10  14 70.6550 21.3995  -2
  -1 -10  14 70.6550 21.3995   1
   1  10 -13 275.026 109.827   1
  -1  10  13 1101.36 31.5083  -2
  -1  10  13 1101.36 31.5083   1
   1 -10 -12 293.084 23.2922  -2
   1 -10 -12 293.084 23.2922   1
  -1 -10  11 707.980 27.8405  -2
  -1 -10  11 707.980 27.8405   1
  -1 -10  10 549.511 24.2053  -2
  -1 -10  10 549.511 24.2053   1
   1 -10  -9 3217.45 35.8711  -2
   1 -10  -9 3217.45 35.8711   1
   1  10  -8 3909.09 36.6075  -2
   1  10  -8 3909.09 36.6075   1
   1  10  -7 629.110 23.7578  -2
   1  10  -7 629.110 23.7578   1
  -1  10   6 809.011 29.7687  -2
  -1  10   6 809.011 29.7687   1
   1 -10  -5 1491.21 35.7740  -2
   1 -10  -5 1491.21 35.7740   1
  -1 -10   4 1697.64 30.1341  -2
  -1 -10   4 1697.64 30.1341   1
  -1  10   3 1156.03 26.5698  -2
  -1  10   3 1156.03 26.5698   1
  -1 -10   2 5362.97 43.1539  -2
  -1 -10   2 5362.97 43.1539   1
   1  10  -1 17892.5 77.1738  -2
   1  10  -1 17892.5 77.1738   1
   1 -10   0 21.0177 17.3850  -2
   1 -10   0 21.0177 17.3850   1
  -1  10  -1 7832.48 46.3508  -2
  -1  10  -1 7832.48 46.3508   1
   1 -10   2 82.8714 17.8556  -2
   1 -10   2 82.8714 17.8556   1
  -1  10  -3 16234.0 67.2281  -2
  -1  10  -3 16234.0 67.2281   1
  -1  10  -4 1348.68 27.2210  -2
  -1  10  -4 1348.68 27.2210   1
   1  10   5 1380.81 29.8965  -2
   1  10   5 1380.81 29.8965   1
  -1  10  -6 1495.13 33.5755  -2
  -1  10  -6 1495.13 33.5755   1
  -1 -10  -7 3264.87 34.1999  -2
  -1 -10  -7 3264.87 34.1999   1
   1  10   8 3760.47 34.8237  -2
   1  10   8 3760.47 34.8237   1
   1 -10   9 110.327 20.4925  -2
   1 -10   9 110.327 20.4925   1
  -1  10 -10 251.239 21.0095  -2
  -1  10 -10 251.239 21.0095   1
  -1 -10 -11 840.852 24.1371  -2
  -1 -10 -11 840.852 24.1371   1
  -1 -10 -12 386.176 24.1359  -2
  -1 -10 -12 386.176 24.1359   1
   1  10  13 146.233 22.3259  -2
   1  10  13 146.233 22.3259   1
   1 -10  14-8.95922 45.1723   1
   1  10  14 87.0547 24.6394  -2
   1  10  14 87.0547 24.6394   1
   1 -10  15 22.2798 36.1992   1
   1 -10  15 57.3063 25.7900  -2
   1 -10  15 57.3063 25.7900   1
   1  10  16-10.2017 29.6993   1
  -1  10 -16 36.2323 27.2263  -2
  -1  10 -16 36.2323 27.2263   1
  -1  11  16 21.8306 29.9835   1
  -1  11  16 56.3230 29.5512  -2
  -1  11  16 56.3230 29.5512   1
  -1  11  15 80.8131 49.2207   1
  -1 -11  15 193.171 27.7105  -2
  -1 -11  15 193.171 27.7105   1
  -1 -11  14 95.8796 77.5458   1
  -1  11  14 181.993 24.8670  -2
  -1  11  14 181.993 24.8670   1
  -1 -11  13 49.3973 27.4921  -2
  -1 -11  13 49.3973 27.4921   1
  -1  11  12 292.990 26.0265  -2
  -1  11  12 292.990 26.0265   1
   1  11 -11 333.354 24.9635  -2
   1  11 -11 333.354 24.9635   1
  -1  11  10 5036.10 47.7455  -2
  -1  11  10 5036.10 47.7455   1
   1  11  -9 2158.10 34.9638  -2
   1  11  -9 2158.10 34.9638   1
   1 -11  -8 4391.22 44.2302  -2
   1 -11  -8 4391.22 44.2302   1
   1  11  -7 254.096 23.4044  -2
   1  11  -7 254.096 23.4044   1
   1  11  -6 41.3263 25.0089  -2
   1  11  -6 41.3263 25.0089   1
   1 -11  -5 23524.0 100.567  -2
   1 -11  -5 23524.0 100.567   1
  -1  11   4 10061.3 61.7362  -2
  -1  11   4 10061.3 61.7362   1
   1 -11  -3 2854.22 37.6724  -2
   1 -11  -3 2854.22 37.6724   1
  -1  11   2 3040.69 36.3174  -2
  -1  11   2 3040.69 36.3174   1
  -1 -11   1 59.1667 20.2442  -2
  -1 -11   1 59.1667 20.2442   1
  -1  11   0 1180.93 26.4587  -2
  -1  11   0 1180.93 26.4587   1
  -1  11  -1 18867.0 74.0650  -2
  -1  11  -1 18867.0 74.0650   1
   1  11   2 780.958 24.6895  -2
   1  11   2 780.958 24.6895   1
  -1  11  -3 1500.17 28.3756  -2
  -1  11  -3 1500.17 28.3756   1
  -1 -11  -4 25929.1 93.5084  -2
  -1 -11  -4 25929.1 93.5084   1
  -1  11  -5 20394.1 81.3453  -2
  -1  11  -5 20394.1 81.3453   1
  -1  11  -6 2083.94 35.6097  -2
  -1  11  -6 2083.94 35.6097   1
  -1 -11  -7 6023.41 44.9979  -2
  -1 -11  -7 6023.41 44.9979   1
   1  11   8 1612.92 28.5010  -2
   1  11   8 1612.92 28.5010   1
   1 -11   9 243.590 21.4819  -2
   1 -11   9 243.590 21.4819   1
   1 -11  10 250.511 22.2267  -2
   1 -11  10 250.511 22.2267   1
  -1  11 -11 947.842 27.4042  -2
  -1  11 -11 947.842 27.4042   1
  -1  11 -12 19.4974 82.6531   1
  -1 -11 -12 68.5589 23.8681  -2
  -1 -11 -12 68.5589 23.8681   1
   1 -11  13 236.732 91.4391   1
   1  11  13 1134.56 27.2643  -2
   1  11  13 1134.56 27.2643   1
   1 -11  14 69.3405 48.3035   1
  -1 -11 -14 133.615 20.0870  -2
  -1 -11 -14 133.615 20.0870   1
   1  11  15 79.9247 36.9873   1
   1  11  15 416.009 29.8297  -2
   1  11  15 416.009 29.8297   1
   1  11  16-12.4444 29.4118   1
  -1  11 -16 25.0950 21.4032  -2
  -1  11 -16 25.0950 21.4032   1
  -1  12  16 30.3820 35.9391   1
   1  12 -16 34.8015 31.0278  -2
   1  12 -16 34.8015 31.0278   1
  -1 -12  15 56.6570 43.6974   1
   1  12 -15 50.4032 26.2601  -2
   1  12 -15 50.4032 26.2601   1
  -1 -12  14 168.384 78.9687   1
  -1 -12  14 611.069 26.3362  -2
  -1 -12  14 611.069 26.3362   1
  -1 -12  13 146.137 26.0546  -2
  -1 -12  13 146.137 26.0546   1
   1 -12 -12 994.881 29.5358  -2
   1 -12 -12 994.881 29.5358   1
  -1 -12  11 1081.49 30.7673  -2
  -1 -12  11 1081.49 30.7673   1
   1 -12 -10 80.0210 23.7565  -2
   1 -12 -10 80.0210 23.7565   1
  -1 -12   9 904.069 131.963   1
   1  12  -9 1185.44 29.9451  -2
   1  12  -9 1185.44 29.9451   1
  -1 -12   8 306.686 23.1335  -2
  -1 -12   8 306.686 23.1335   1
  -1  12   7 14.7666 18.0544  -2
  -1  12   7 14.7666 18.0544   1
   1  12  -6 233.526 23.1225  -2
   1  12  -6 233.526 23.1225   1
   1  12  -5 1036.70 31.2348  -2
   1  12  -5 1036.70 31.2348   1
  -1  12   4 950.504 28.7099  -2
  -1  12   4 950.504 28.7099   1
  -1  12   3 2592.65 36.8425  -2
  -1  12   3 2592.65 36.8425   1
  -1 -12   2 16.0468 15.4152  -2
  -1 -12   2 16.0468 15.4152   1
   1 -12  -1 2113.31 34.6943  -2
   1 -12  -1 2113.31 34.6943   1
   1  12   0 19.8655 19.6255  -2
   1  12   0 19.8655 19.6255   1
   1  12   1 967.740 26.3686  -2
   1  12   1 967.740 26.3686   1
  -1 -12  -2 172.183 19.9756  -2
  -1 -12  -2 172.183 19.9756   1
  -1 -12  -3 2077.11 34.4759  -2
  -1 -12  -3 2077.11 34.4759   1
  -1 -12  -4 1041.21 26.5821  -2
  -1 -12  -4 1041.21 26.5821   1
  -1 -12  -5 431.725 26.2258  -2
  -1 -12  -5 431.725 26.2258   1
   1 -12   6 49.4717 17.3654  -2
   1 -12   6 49.4717 17.3654   1
   1 -12   7 69.5772 18.9685  -2
   1 -12   7 69.5772 18.9685   1
   1  12   8 1666.82 31.6657  -2
   1  12   8 1666.82 31.6657   1
   1  12   9 460.977 26.3601  -2
   1  12   9 460.977 26.3601   1
   1  12  10 3600.98 39.1604  -2
   1  12  10 3600.98 39.1604   1
  -1  12 -11 129.048 21.5036  -2
  -1  12 -11 129.048 21.5036   1
   1 -12  12-27.8703 79.6245   1
  -1 -12 -12 77.3222 23.5010  -2
  -1 -12 -12 77.3222 23.5010   1
   1 -12  13 194.630 83.4879   1
   1 -12  13 260.632 22.9403  -2
   1 -12  13 260.632 22.9403   1
   1 -12  14 39.5959 45.2682   1
  -1  12 -14 104.463 23.0224  -2
  -1  12 -14 104.463 23.0224   1
   1  12  15 71.4316 46.7827   1
  -1  12 -15 316.498 27.3036  -2
  -1  12 -15 316.498 27.3036   1
   1 -12  16 34.2425 45.8398   1
  -1  12 -16-7.65201 27.4587  -2
  -1  12 -16-7.65201 27.4587   1
  -1 -13  16 2.64897 38.8819   1
  -1  13  16 11.7115 24.2572  -2
  -1  13  16 11.7115 24.2572   1
  -1 -13  15 9.07559 39.6499   1
   1 -13 -15 56.5825 27.4910  -2
   1 -13 -15 56.5825 27.4910   1
  -1 -13  14-77.6299 61.4194   1
  -1 -13  14 54.2207 24.4727  -2
  -1 -13  14 54.2207 24.4727   1
  -1 -13  13 116.365 76.2778   1
  -1 -13  13 119.354 25.6808  -2
  -1 -13  13 119.354 25.6808   1
  -1  13  12 202.224 25.0757  -2
  -1  13  12 202.224 25.0757   1
   1  13 -11 97.4781 25.2104  -2
   1  13 -11 97.4781 25.2104   1
  -1 -13  10 140.671 24.1970  -2
  -1 -13  10 140.671 24.1970   1
  -1 -13   9 1807.46 172.112   1
  -1  13   9 3548.54 42.2009  -2
  -1  13   9 3548.54 42.2009   1
   1  13  -8 981.033 27.6100  -2
   1  13  -8 981.033 27.6100   1
  -1 -13   7 559.755 24.8993  -2
  -1 -13   7 559.755 24.8993   1
  -1 -13   6 1058.51 26.7685  -2
  -1 -13   6 1058.51 26.7685   1
  -1 -13   5 2891.30 32.3919  -2
  -1 -13   5 2891.30 32.3919   1
  -1  13   4 2949.06 41.3546  -2
  -1  13   4 2949.06 41.3546   1
  -1 -13   3 3802.66 45.6998  -2
  -1 -13   3 3802.66 45.6998   1
  -1  13   2 12410.0 70.4482  -2
  -1  13   2 12410.0 70.4482   1
  -1  13   1 2806.42 38.5710  -2
  -1  13   1 2806.42 38.5710   1
  -1 -13   0 57.5879 23.8068  -2
  -1 -13   0 57.5879 23.8068   1
  -1  13  -1 5761.09 48.8533  -2
  -1  13  -1 5761.09 48.8533   1
   1  13   2 5899.68 50.3688  -2
   1  13   2 5899.68 50.3688   1
   1  13   3 12940.1 76.2654  -2
   1  13   3 12940.1 76.2654   1
   1  13   4 2639.38 39.7755  -2
   1  13   4 2639.38 39.7755   1
  -1  13  -5 8226.46 51.8617  -2
  -1  13  -5 8226.46 51.8617   1
   1  13   6 3561.32 36.9863  -2
   1  13   6 3561.32 36.9863   1
  -1 -13  -7 1793.69 32.2594  -2
  -1 -13  -7 1793.69 32.2594   1
  -1  13  -8 329.842 24.7100  -2
  -1  13  -8 329.842 24.7100   1
   1  13   9 80.2825 20.0117  -2
   1  13   9 80.2825 20.0117   1
   1 -13  10 5767.53 48.6188  -2
   1 -13  10 5767.53 48.6188   1
   1  13  11 38.5147 21.5908  -2
   1  13  11 38.5147 21.5908   1
   1 -13  12 135.026 84.4165   1
  -1 -13 -12 298.040 24.7786  -2
  -1 -13 -12 298.040 24.7786   1
   1 -13  13 92.2282 77.3742   1
   1  13  13 58.4663 23.4055  -2
   1  13  13 58.4663 23.4055   1
   1 -13  14 15.0656 43.3524   1
  -1  13 -14 84.1926 21.2666  -2
  -1  13 -14 84.1926 21.2666   1
   1  13  15 21.9039 33.1812   1
   1 -13  15 87.1863 27.4941  -2
   1 -13  15 87.1863 27.4941   1
   1 -13  16 18.7203 42.5997   1
   1  13  16 124.739 28.5147  -2
   1  13  16 124.739 28.5147   1
  -1  14  15 62.5802 40.8188   1
   1 -14 -15 245.609 31.6304  -2
   1 -14 -15 245.609 31.6304   1
  -1 -14  14 150.863 46.1452   1
  -1  14  14 438.904 29.1177  -2
  -1  14  14 438.904 29.1177   1
  -1 -14  13 91.1127 71.9502   1
   1 -14 -13 71.3405 24.1000  -2
   1 -14 -13 71.3405 24.1000   1
  -1 -14  12 114.723 55.3510   1
   1 -14 -12 457.878 29.4006  -2
   1 -14 -12 457.878 29.4006   1
  -1 -14  11 624.500 110.800   1
  -1  14  11 1573.00 35.4972  -2
  -1  14  11 1573.00 35.4972   1
  -1 -14  10-36.6066 79.0207   1
  -1 -14  10 80.9152 26.5992  -2
  -1 -14  10 80.9152 26.5992   1
  -1 -14   9 1000.96 152.291   1
  -1 -14   9 1757.95 35.7722  -2
  -1 -14   9 1757.95 35.7722   1
  -1 -14   8 294.280 24.2509  -2
  -1 -14   8 294.280 24.2509   1
  -1  14   7 58.2665 24.3128  -2
  -1  14   7 58.2665 24.3128   1
  -1 -14   6 965.824 27.2634  -2
  -1 -14   6 965.824 27.2634   1
   1 -14  -5 272.091 19.1806  -2
   1 -14  -5 272.091 19.1806   1
  -1 -14   4 36.6514 17.6288  -2
  -1 -14   4 36.6514 17.6288   1
  -1  14   3 4000.79 46.5068  -2
  -1  14   3 4000.79 46.5068   1
   1  14  -2 1230.02 33.0751  -2
   1  14  -2 1230.02 33.0751   1
  -1  14   1 228.235 23.1653  -2
  -1  14   1 228.235 23.1653   1
  -1  14   0 4608.02 56.5835  -2
  -1  14   0 4608.02 56.5835   1
  -1  14  -1 7051.02 59.3135  -2
  -1  14  -1 7051.02 59.3135   1
  -1  14  -2 50.1351 26.5117  -2
  -1  14  -2 50.1351 26.5117   1
  -1  14  -3 4742.31 50.3907  -2
  -1  14  -3 4742.31 50.3907   1
  -1  14  -4 1172.58 30.0648  -2
  -1  14  -4 1172.58 30.0648   1
   1  14   5 4320.98 34.3126  -2
   1  14   5 4320.98 34.3126   1
  -1 -14  -6 96.8950 19.5981  -2
  -1 -14  -6 96.8950 19.5981   1
  -1  14  -7 4182.52 47.3663  -2
  -1  14  -7 4182.52 47.3663   1
   1  14   8 2034.65 36.3278  -2
   1  14   8 2034.65 36.3278   1
   1 -14   9 6522.27 53.4757  -2
   1 -14   9 6522.27 53.4757   1
   1 -14  10 5865.63 52.4935  -2
   1 -14  10 5865.63 52.4935   1
  -1  14 -11 660.176 29.1698  -2
  -1  14 -11 660.176 29.1698   1
   1 -14  12-38.7265 71.6638   1
  -1  14 -12 175.160 25.3520  -2
  -1  14 -12 175.160 25.3520   1
   1 -14  13 97.5973 71.0175   1
  -1  14 -13 77.6816 23.4064  -2
  -1  14 -13 77.6816 23.4064   1
   1 -14  14 73.1361 36.8758   1
  -1 -14 -14 47.6048 27.7703  -2
  -1 -14 -14 47.6048 27.7703   1
   1 -14  15 60.2224 38.6890   1
  -1  14 -15 104.543 33.7732  -2
  -1  14 -15 104.543 33.7732   1
  -1  15  15 166.958 69.1918   1
  -1 -15  15 494.637 31.5658  -2
  -1 -15  15 494.637 31.5658   1
  -1 -15  14 62.8996 43.6661   1
  -1 -15  14 96.6405 29.9053  -2
  -1 -15  14 96.6405 29.9053   1
  -1 -15  13 108.868 72.3143   1
  -1 -15  13 123.375 27.5340  -2
  -1 -15  13 123.375 27.5340   1
  -1  15  12 1366.80 35.4376  -2
  -1  15  12 1366.80 35.4376   1
   1  15 -11 347.792 26.2501  -2
   1  15 -11 347.792 26.2501   1
  -1  15  10 1016.03 33.1755  -2
  -1  15  10 1016.03 33.1755   1
  -1 -15   9 2710.76 194.017   1
   1  15  -9 4780.28 49.6724  -2
   1  15  -9 4780.28 49.6724   1
  -1 -15   8 336.509 25.7276  -2
  -1 -15   8 336.509 25.7276   1
  -1  15   7 255.364 27.9383  -2
  -1  15   7 255.364 27.9383   1
  -1 -15   6 2613.38 34.5012  -2
  -1 -15   6 2613.38 34.5012   1
   1  15  -5 2640.12 32.7888  -2
   1  15  -5 2640.12 32.7888   1
   1  15  -4 35.2245 15.3476  -2
   1  15  -4 35.2245 15.3476   1
   1 -15  -3 483.041 19.6635  -2
   1 -15  -3 483.041 19.6635   1
   1 -15  -2 87.8597 20.3676  -2
   1 -15  -2 87.8597 20.3676   1
  -1  15   1 1655.46 37.1699  -2
  -1  15   1 1655.46 37.1699   1
   1  15   0 2610.62 42.2209  -2
   1  15   0 2610.62 42.2209   1
   1  15   1 242.701 25.0535  -2
   1  15   1 242.701 25.0535   1
  -1  15  -2 1455.23 35.3827  -2
  -1  15  -2 1455.23 35.3827   1
   1  15   3 6009.81 40.2409  -2
   1  15   3 6009.81 40.2409   1
  -1 -15  -4 1966.75 27.8861  -2
  -1 -15  -4 1966.75 27.8861   1
  -1 -15  -5 1259.54 25.5368  -2
  -1 -15  -5 1259.54 25.5368   1
  -1  15  -6 93.1878 23.2734  -2
  -1  15  -6 93.1878 23.2734   1
   1  15   7 1183.03 32.4171  -2
   1  15   7 1183.03 32.4171   1
   1 -15   8 313.596 119.298   1
  -1 -15  -8 335.335 29.1436  -2
  -1 -15  -8 335.335 29.1436   1
  -1 -15  -9 4694.58 46.2435  -2
  -1 -15  -9 4694.58 46.2435   1
   1 -15  10 1261.73 33.8784  -2
   1 -15  10 1261.73 33.8784   1
   1 -15  11 122.674 26.3630  -2
   1 -15  11 122.674 26.3630   1
   1 -15  12-47.9660 46.4923   1
   1  15  12 55.8788 25.4395  -2
   1  15  12 55.8788 25.4395   1
   1 -15  13 13.0842 38.8983   1
  -1 -15 -13 55.7949 27.8456  -2
  -1 -15 -13 55.7949 27.8456   1
   1 -15  14 37.0239 32.2911   1
   1  15  14 58.1169 25.5206  -2
   1  15  14 58.1169 25.5206   1
   1 -15  15 56.8565 46.3638   1
  -1 -15 -15 126.420 29.1736  -2
  -1 -15 -15 126.420 29.1736   1
  -1  16  15 3.39004 60.5947   1
   1 -16 -15 376.448 29.2164  -2
   1 -16 -15 376.448 29.2164   1
  -1  16  14-21.7476 59.1758   1
   1  16 -14 111.564 28.0030  -2
   1  16 -14 111.564 28.0030   1
  -1  16  13 252.335 75.6675   1
  -1  16  13 569.750 29.2322  -2
  -1  16  13 569.750 29.2322   1
   1  16 -12 366.786 27.1590  -2
   1  16 -12 366.786 27.1590   1
   1  16 -11 508.693 29.3784  -2
   1  16 -11 508.693 29.3784   1
  -1 -16  10 351.270 29.9061  -2
  -1 -16  10 351.270 29.9061   1
  -1 -16   9-15.3324 55.8832   1
   1 -16  -9 153.957 23.7768  -2
   1 -16  -9 153.957 23.7768   1
  -1 -16   8 427.469 131.877   1
   1  16  -8 892.818 31.8568  -2
   1  16  -8 892.818 31.8568   1
  -1 -16   7 48.8243 23.5633  -2
  -1 -16   7 48.8243 23.5633   1
   1  16  -6 688.976 28.3047  -2
   1  16  -6 688.976 28.3047   1
  -1 -16   5 594.872 25.2390  -2
  -1 -16   5 594.872 25.2390   1
   1 -16  -4 65.5083 19.4918  -2
   1 -16  -4 65.5083 19.4918   1
   1 -16  -3 8780.05 45.1495  -2
   1 -16  -3 8780.05 45.1495   1
  -1 -16   2 2440.40 31.0163  -2
  -1 -16   2 2440.40 31.0163   1
   1 -16  -1 10907.2 52.1721  -2
   1 -16  -1 10907.2 52.1721   1
   1 -16   0 201.449 17.6139  -2
   1 -16   0 201.449 17.6139   1
  -1  16  -1 323.558 19.1187  -2
  -1  16  -1 323.558 19.1187   1
   1 -16   2 4471.83 35.1317  -2
   1 -16   2 4471.83 35.1317   1
   1  16   3 14188.2 55.1058  -2
   1  16   3 14188.2 55.1058   1
  -1 -16  -4 662.541 23.8222  -2
  -1 -16  -4 662.541 23.8222   1
   1 -16   5 3390.29 37.3619  -2
   1 -16   5 3390.29 37.3619   1
  -1 -16  -6 2171.34 36.7432  -2
  -1 -16  -6 2171.34 36.7432   1
   1 -16   7 1856.78 35.1177  -2
   1 -16   7 1856.78 35.1177   1
  -1 -16  -8 1424.85 85.4495   1
  -1 -16  -8 2293.03 42.0968  -2
  -1 -16  -8 2293.03 42.0968   1
   1  16   9 1208.16 31.6830  -2
   1  16   9 1208.16 31.6830   1
  -1  16 -10 348.217 27.6227  -2
  -1  16 -10 348.217 27.6227   1
  -1 -16 -11 247.306 26.3332  -2
  -1 -16 -11 247.306 26.3332   1
  -1  16 -12 410.258 28.3705  -2
  -1  16 -12 410.258 28.3705   1
   1  16  13 4.73066 45.6406   1
   1  16  13 47.9721 23.7292  -2
   1  16  13 47.9721 23.7292   1
   1 -16  14-8.87469 38.6894   1
   1 -16  14 23.4134 26.3731  -2
   1 -16  14 23.4134 26.3731   1
   1  16  15 100.810 57.7592   1
  -1  16 -15 87.2357 27.9781  -2
  -1  16 -15 87.2357 27.9781   1
  -1  17  14-4.32429 66.5641   1
   1 -17 -14 73.1757 26.4591  -2
   1 -17 -14 73.1757 26.4591   1
  -1  17  13 236.018 29.7815  -2
  -1  17  13 236.018 29.7815   1
   1  17 -12 314.313 27.5780  -2
   1  17 -12 314.313 27.5780   1
   1  17 -11 712.021 29.1617  -2
   1  17 -11 712.021 29.1617   1
   1  17 -10 267.171 30.0655  -2
   1  17 -10 267.171 30.0655   1
   1  17  -9 415.395 31.7420  -2
   1  17  -9 415.395 31.7420   1
  -1 -17   8 846.159 144.421   1
   1  17  -8 1264.92 36.4454  -2
   1  17  -8 1264.92 36.4454   1
  -1 -17   7 8431.56 68.8948  -2
  -1 -17   7 8431.56 68.8948   1
   1 -17  -6 1217.29 32.7221  -2
   1 -17  -6 1217.29 32.7221   1
   1  17  -5 310.376 24.8259  -2
   1  17  -5 310.376 24.8259   1
   1 -17  -4 451.340 21.9664  -2
   1 -17  -4 451.340 21.9664   1
   1 -17  -3 1414.20 25.6512  -2
   1 -17  -3 1414.20 25.6512   1
   1  17  -2 54.0065 18.3213  -2
   1  17  -2 54.0065 18.3213   1
  -1  17   1 188.744 19.7270  -2
  -1  17   1 188.744 19.7270   1
   1 -17   0 104.606 17.4166  -2
   1 -17   0 104.606 17.4166   1
   1  17   1 3037.29 32.2823  -2
   1  17   1 3037.29 32.2823   1
   1 -17   2 50.0949 20.4197  -2
   1 -17   2 50.0949 20.4197   1
  -1  17  -3 1086.29 23.9984  -2
  -1  17  -3 1086.29 23.9984   1
  -1  17  -4 1194.06 28.9554  -2
  -1  17  -4 1194.06 28.9554   1
   1  17   5 1361.03 31.3145  -2
   1  17   5 1361.03 31.3145   1
  -1 -17  -6 1601.12 33.0898  -2
  -1 -17  -6 1601.12 33.0898   1
  -1 -17  -7 1034.40 33.3522  -2
  -1 -17  -7 1034.40 33.3522   1
   1 -17   8 17.6148 111.888   1
   1 -17   8 205.825 30.5820  -2
   1 -17   8 205.825 30.5820   1
  -1 -17  -9 115.664 27.4075  -2
  -1 -17  -9 115.664 27.4075   1
  -1 -17 -10 138.039 21.5004  -2
  -1 -17 -10 138.039 21.5004   1
  -1  17 -11 1600.22 33.7943  -2
  -1  17 -11 1600.22 33.7943   1
   1 -17  12 6.78625 24.4254  -2
   1 -17  12 6.78625 24.4254   1
  -1  17 -13 636.736 27.1187  -2
  -1  17 -13 636.736 27.1187   1
   1 -17  14 43.2083 26.8127  -2
   1 -17  14 43.2083 26.8127   1
  -1  18  14 48.9958 61.5957   1
   1  18 -14 145.650 31.8154  -2
   1  18 -14 145.650 31.8154   1
   1 -18 -13 746.800 35.2884  -2
   1 -18 -13 746.800 35.2884   1
   1  18 -12 1119.86 33.4542  -2
   1  18 -12 1119.86 33.4542   1
  -1 -18  11 190.910 26.1211  -2
  -1 -18  11 190.910 26.1211   1
  -1 -18  10 153.046 27.9892  -2
  -1 -18  10 153.046 27.9892   1
  -1 -18   9 86.0291 26.0696  -2
  -1 -18   9 86.0291 26.0696   1
  -1  18   8 41.7400 26.9762  -2
  -1  18   8 41.7400 26.9762   1
  -1 -18   7 3748.11 51.0564  -2
  -1 -18   7 3748.11 51.0564   1
   1 -18  -6 1329.84 36.8193  -2
   1 -18  -6 1329.84 36.8193   1
   1  18  -5 134.258 21.6357  -2
   1  18  -5 134.258 21.6357   1
  -1 -18   4 623.238 24.2860  -2
  -1 -18   4 623.238 24.2860   1
   1 -18  -3 43.6067 18.5003  -2
   1 -18  -3 43.6067 18.5003   1
  -1 -18   2 707.409 22.9860  -2
  -1 -18   2 707.409 22.9860   1
   1  18  -1 1780.67 29.1782  -2
   1  18  -1 1780.67 29.1782   1
   1 -18   0 1255.28 25.6327  -2
   1 -18   0 1255.28 25.6327   1
  -1 -18  -1 11137.5 59.8300  -2
  -1 -18  -1 11137.5 59.8300   1
   1  18   2 66.2916 20.2879  -2
   1  18   2 66.2916 20.2879   1
  -1 -18  -3 4464.88 40.8184  -2
  -1 -18  -3 4464.88 40.8184   1
   1  18   4 167.190 22.7064  -2
   1  18   4 167.190 22.7064   1
  -1 -18  -5 4660.88 46.7640  -2
  -1 -18  -5 4660.88 46.7640   1
  -1 -18  -6 68.6409 28.8250  -2
  -1 -18  -6 68.6409 28.8250   1
  -1 -18  -7 76.3434 27.9335  -2
  -1 -18  -7 76.3434 27.9335   1
   1 -18   8 99.9695 28.6967  -2
   1 -18   8 99.9695 28.6967   1
  -1  18  -9 1383.96 34.5535  -2
  -1  18  -9 1383.96 34.5535   1
  -1  18 -10 697.411 27.9799  -2
  -1  18 -10 697.411 27.9799   1
  -1  18 -11 206.391 27.0661  -2
  -1  18 -11 206.391 27.0661   1
  -1 -18 -12 41.4175 19.9323  -2
  -1 -18 -12 41.4175 19.9323   1
  -1 -18 -13 36.2211 23.1761  -2
  -1 -18 -13 36.2211 23.1761   1
   1  18  14-23.9658 60.8888   1
   1 -18  14-17.1879 28.7741  -2
   1 -18  14-17.1879 28.7741   1
   1 -19 -14 75.3525 27.2312  -2
   1 -19 -14 75.3525 27.2312   1
  -1 -19  13 436.400 33.6061  -2
  -1 -19  13 436.400 33.6061   1
   1 -19 -12 82.8509 26.0329  -2
   1 -19 -12 82.8509 26.0329   1
   1 -19 -11 93.8346 25.5218  -2
   1 -19 -11 93.8346 25.5218   1
  -1 -19  10 1234.71 37.0966  -2
  -1 -19  10 1234.71 37.0966   1
   1  19  -9 2009.70 42.8560  -2
   1  19  -9 2009.70 42.8560   1
  -1 -19   8 166.328 28.0575  -2
  -1 -19   8 166.328 28.0575   1
  -1 -19   7 212.203 32.7292  -2
  -1 -19   7 212.203 32.7292   1
   1 -19  -6 719.681 36.4586  -2
   1 -19  -6 719.681 36.4586   1
   1 -19  -5 1181.73 34.0023  -2
   1 -19  -5 1181.73 34.0023   1
   1  19  -4 71.7108 25.1528  -2
   1  19  -4 71.7108 25.1528   1
   1 -19  -3 141.445 19.4147  -2
   1 -19  -3 141.445 19.4147   1
   1 -19  -2 1457.60 27.6876  -2
   1 -19  -2 1457.60 27.6876   1
  -1  19   1 34.9290 20.6362  -2
  -1  19   1 34.9290 20.6362   1
  -1 -19   0 106.982 19.5015  -2
  -1 -19   0 106.982 19.5015   1
   1 -19   1 70.6489 21.5921  -2
   1 -19   1 70.6489 21.5921   1
   1  19   2 2381.01 34.9718  -2
   1  19   2 2381.01 34.9718   1
  -1 -19  -3 615.994 27.7101  -2
  -1 -19  -3 615.994 27.7101   1
   1 -19   4 256.831 24.6374  -2
   1 -19   4 256.831 24.6374   1
  -1  19  -5 411.324 30.2046  -2
  -1  19  -5 411.324 30.2046   1
  -1  19  -6 344.464 27.4172  -2
  -1  19  -6 344.464 27.4172   1
  -1  19  -7 1769.59 42.3964  -2
  -1  19  -7 1769.59 42.3964   1
   1 -19   8 38.7568 27.1519  -2
   1 -19   8 38.7568 27.1519   1
  -1 -19  -9 279.581 27.7679  -2
  -1 -19  -9 279.581 27.7679   1
  -1  19 -10 55.1728 25.4337  -2
  -1  19 -10 55.1728 25.4337   1
  -1  19 -11 625.796 28.2071  -2
  -1  19 -11 625.796 28.2071   1
   1 -19  12 136.768 24.4624  -2
   1 -19  12 136.768 24.4624   1
  -1  19 -13 340.873 31.2976  -2
  -1  19 -13 340.873 31.2976   1
   1 -19  14 293.569 47.6220   1
  -1 -19 -14 529.791 39.5614  -2
  -1 -19 -14 529.791 39.5614   1
  -1 -20  13 346.247 32.3561  -2
  -1 -20  13 346.247 32.3561   1
  -1 -20  12 530.415 69.5680   1
   1  20 -12 883.076 33.8650  -2
   1  20 -12 883.076 33.8650   1
  -1 -20  11 86.0308 24.5149  -2
  -1 -20  11 86.0308 24.5149   1
   1  20 -10 389.216 28.8255  -2
   1  20 -10 389.216 28.8255   1
   1  20  -9 264.481 32.1126  -2
   1  20  -9 264.481 32.1126   1
  -1  20   8 368.806 31.4305  -2
  -1  20   8 368.806 31.4305   1
   1  20  -7 176.550 36.2473  -2
   1  20  -7 176.550 36.2473   1
   1 -20  -6 146.099 33.9141  -2
   1 -20  -6 146.099 33.9141   1
  -1 -20   5 136.612 32.8590  -2
  -1 -20   5 136.612 32.8590   1
  -1 -20   4 784.490 31.7162  -2
  -1 -20   4 784.490 31.7162   1
   1 -20  -3 2992.94 38.2183  -2
   1 -20  -3 2992.94 38.2183   1
  -1 -20   2 254.217 22.8289  -2
  -1 -20   2 254.217 22.8289   1
  -1 -20   1 2518.07 36.6294  -2
  -1 -20   1 2518.07 36.6294   1
  -1  20   0 3473.60 42.8158  -2
  -1  20   0 3473.60 42.8158   1
  -1 -20  -1 744.711 26.8035  -2
  -1 -20  -1 744.711 26.8035   1
  -1 -20  -2 237.076 22.0794  -2
  -1 -20  -2 237.076 22.0794   1
  -1 -20  -3 332.858 28.0268  -2
  -1 -20  -3 332.858 28.0268   1
  -1  20  -4 1698.73 38.0016  -2
  -1  20  -4 1698.73 38.0016   1
  -1  20  -5-14.4840 29.8351  -2
  -1  20  -5-14.4840 29.8351   1
   1 -20   6 2138.92 40.8854  -2
   1 -20   6 2138.92 40.8854   1
  -1 -20  -7 1892.80 46.0171  -2
  -1 -20  -7 1892.80 46.0171   1
  -1  20  -8 6032.43 62.1118  -2
  -1  20  -8 6032.43 62.1118   1
   1 -20   9 334.775 28.4123  -2
   1 -20   9 334.775 28.4123   1
   1 -20  10 94.1037 25.9755  -2
   1 -20  10 94.1037 25.9755   1
   1  20  11 130.898 24.0293  -2
   1  20  11 130.898 24.0293   1
  -1 -20 -12 710.537 32.4941  -2
  -1 -20 -12 710.537 32.4941   1
   1  20  13 40.1823 44.5741   1
  -1  20 -13 67.9877 27.8541  -2
  -1  20 -13 67.9877 27.8541   1
   1 -21 -13 57.8550 23.8225  -2
   1 -21 -13 57.8550 23.8225   1
   1 -21 -12 104.458 29.0630  -2
   1 -21 -12 104.458 29.0630   1
   1  21 -11 78.5388 23.5755  -2
   1  21 -11 78.5388 23.5755   1
   1  21 -10 131.411 26.5659  -2
   1  21 -10 131.411 26.5659   1
  -1 -21   9 495.770 34.3239  -2
  -1 -21   9 495.770 34.3239   1
  -1 -21   8 1881.28 45.7109  -2
  -1 -21   8 1881.28 45.7109   1
  -1 -21   7 152.927 30.6814  -2
  -1 -21   7 152.927 30.6814   1
   1 -21  -6 784.698 41.5124  -2
   1 -21  -6 784.698 41.5124   1
  -1 -21   5 2182.93 52.8192  -2
  -1 -21   5 2182.93 52.8192   1
   1  21  -4 223.832 27.7709  -2
   1  21  -4 223.832 27.7709   1
   1 -21  -3 118.740 27.9773  -2
   1 -21  -3 118.740 27.9773   1
   1  21  -2 2682.82 38.0426  -2
   1  21  -2 2682.82 38.0426   1
   1 -21  -1 3287.78 43.5541  -2
   1 -21  -1 3287.78 43.5541   1
   1 -21   0 5888.49 57.0363  -2
   1 -21   0 5888.49 57.0363   1
  -1  21  -1 1694.90 36.0846  -2
  -1  21  -1 1694.90 36.0846   1
   1 -21   2 3787.78 47.5285  -2
   1 -21   2 3787.78 47.5285   1
  -1 -21  -3 1640.96 41.1997  -2
  -1 -21  -3 1640.96 41.1997   1
  -1 -21  -4 1429.37 38.2913  -2
  -1 -21  -4 1429.37 38.2913   1
  -1  21  -5 1094.13 39.2667  -2
  -1  21  -5 1094.13 39.2667   1
  -1  21  -6 431.935 37.3492  -2
  -1  21  -6 431.935 37.3492   1
   1 -21   7 87.6227 31.6643  -2
   1 -21   7 87.6227 31.6643   1
  -1 -21  -8 406.846 30.5285  -2
  -1 -21  -8 406.846 30.5285   1
  -1 -21  -9 215.890 28.5866  -2
  -1 -21  -9 215.890 28.5866   1
   1  21  10 76.5127 28.3099  -2
   1  21  10 76.5127 28.3099   1
  -1 -21 -11 58.4114 44.1924   1
   1 -21  11 145.350 22.8658  -2
   1 -21  11 145.350 22.8658   1
  -1 -21 -12 119.975 27.3157  -2
  -1 -21 -12 119.975 27.3157   1
   1 -21  13 124.271 22.9473  -2
   1 -21  13 124.271 22.9473   1
  -1 -22  12 9.47778 25.2608  -2
  -1 -22  12 9.47778 25.2608   1
   1  22 -11 66.1304 25.1769  -2
   1  22 -11 66.1304 25.1769   1
   1  22 -10 777.153 30.9865  -2
   1  22 -10 777.153 30.9865   1
   1  22  -9 152.264 31.3207  -2
   1  22  -9 152.264 31.3207   1
   1  22  -8 57.5911 31.2517  -2
   1  22  -8 57.5911 31.2517   1
   1  22  -7 1671.20 44.5133  -2
   1  22  -7 1671.20 44.5133   1
  -1 -22   6 699.800 41.9825  -2
  -1 -22   6 699.800 41.9825   1
  -1 -22   5 829.699 41.0068  -2
  -1 -22   5 829.699 41.0068   1
   1  22  -4 465.923 33.0864  -2
   1  22  -4 465.923 33.0864   1
   1 -22  -3 2592.59 49.7299  -2
   1 -22  -3 2592.59 49.7299   1
   1 -22  -2 87.7243 30.9981  -2
   1 -22  -2 87.7243 30.9981   1
   1  22  -1 1517.39 38.0667  -2
   1  22  -1 1517.39 38.0667   1
   1  22   0 1664.30 40.7457  -2
   1  22   0 1664.30 40.7457   1
   1  22   1 2102.49 42.4060  -2
   1  22   1 2102.49 42.4060   1
  -1 -22  -2 1413.67 41.0409  -2
  -1 -22  -2 1413.67 41.0409   1
  -1 -22  -3 20.6826 34.3006  -2
  -1 -22  -3 20.6826 34.3006   1
   1 -22   4 21.1578 30.5141  -2
   1 -22   4 21.1578 30.5141   1
  -1  22  -5 661.840 39.9916  -2
  -1  22  -5 661.840 39.9916   1
   1 -22   6 207.259 36.7586  -2
   1 -22   6 207.259 36.7586   1
  -1 -22  -7 230.877 63.3197   1
  -1  22  -7 541.765 38.7459  -2
  -1  22  -7 541.765 38.7459   1
   1 -22   8 689.143 36.5943  -2
   1 -22   8 689.143 36.5943   1
   1 -22   9 224.974 29.7272  -2
   1 -22   9 224.974 29.7272   1
   1  22  10 1053.23 33.0984  -2
   1  22  10 1053.23 33.0984   1
   1 -22  11 111.909 25.5324  -2
   1 -22  11 111.909 25.5324   1
  -1  22 -12 147.581 27.1168  -2
  -1  22 -12 147.581 27.1168   1
  -1 -23  12 12.9335 27.0677   1
   1 -23 -12 49.3223 48.5654  -2
   1 -23 -12 49.3223 48.5654   1
   1 -23 -11 19.0211 21.1687  -2
   1 -23 -11 19.0211 21.1687   1
  -1 -23  10 82.6365 21.4391  -2
  -1 -23  10 82.6365 21.4391   1
   1 -23  -9 33.0746 28.2229  -2
   1 -23  -9 33.0746 28.2229   1
   1  23  -8 428.732 30.6365  -2
   1  23  -8 428.732 30.6365   1
   1  23  -7 63.4703 28.6377  -2
   1  23  -7 63.4703 28.6377   1
   1 -23  -6 692.839 39.1205  -2
   1 -23  -6 692.839 39.1205   1
  -1 -23   5 908.240 41.3871  -2
  -1 -23   5 908.240 41.3871   1
   1  23  -4 202.827 39.8391  -2
   1  23  -4 202.827 39.8391   1
   1 -23  -3 95.9009 38.9988  -2
   1 -23  -3 95.9009 38.9988   1
   1 -23  -2 81.9639 30.4887  -2
   1 -23  -2 81.9639 30.4887   1
   1  23  -1 89.9161 29.1439  -2
   1  23  -1 89.9161 29.1439   1
  -1 -23   0 139.022 35.9562  -2
  -1 -23   0 139.022 35.9562   1
  -1  23  -1 2393.84 54.7274  -2
  -1  23  -1 2393.84 54.7274   1
  -1 -23  -2 22.0408 44.1001  -2
  -1 -23  -2 22.0408 44.1001   1
  -1 -23  -3 348.908 40.3199  -2
  -1 -23  -3 348.908 40.3199   1
  -1  23  -4 45.1631 35.0450  -2
  -1  23  -4 45.1631 35.0450   1
  -1 -23  -5 1346.95 47.1404  -2
  -1 -23  -5 1346.95 47.1404   1
  -1  23  -6 690.179 40.5735  -2
  -1  23  -6 690.179 40.5735   1
   1 -23   7 829.677 47.9045  -2
   1 -23   7 829.677 47.9045   1
  -1  23  -8 137.062 32.2671  -2
  -1  23  -8 137.062 32.2671   1
   1 -23   9 220.608 32.1465  -2
   1 -23   9 220.608 32.1465   1
  -1  23 -10 62.0940 19.2968  -2
  -1  23 -10 62.0940 19.2968   1
  -1 -23 -11 47.4812 24.0419  -2
  -1 -23 -11 47.4812 24.0419   1
  -1 -23 -12 222.470 56.8623  -2
  -1 -23 -12 222.470 56.8623   1
   1 -24 -11 76.2170 20.7227  -2
   1 -24 -11 76.2170 20.7227   1
   1  24 -10 178.196 22.2381  -2
   1  24 -10 178.196 22.2381   1
   1  24  -9 32.6361 24.8479  -2
   1  24  -9 32.6361 24.8479   1
   1  24  -8 267.206 28.0937  -2
   1  24  -8 267.206 28.0937   1
  -1 -24   7 140.696 27.5655  -2
  -1 -24   7 140.696 27.5655   1
   1 -24  -6 226.521 33.8163  -2
   1 -24  -6 226.521 33.8163   1
   1  24  -5 250.432 37.4657  -2
   1  24  -5 250.432 37.4657   1
   1  24  -4 917.532 53.3841  -2
   1  24  -4 917.532 53.3841   1
  -1 -24   3 852.400 46.7502  -2
  -1 -24   3 852.400 46.7502   1
   1 -24  -2 208.170 39.8311  -2
   1 -24  -2 208.170 39.8311   1
   1  24  -1 1263.65 47.4218  -2
   1  24  -1 1263.65 47.4218   1
   1 -24   0 140.869 35.6165  -2
   1 -24   0 140.869 35.6165   1
   1  24   1 463.614 40.7780  -2
   1  24   1 463.614 40.7780   1
  -1 -24  -2 3118.62 68.0230  -2
  -1 -24  -2 3118.62 68.0230   1
   1  24   3 350.376 41.2877  -2
   1  24   3 350.376 41.2877   1
  -1 -24  -4 696.908 49.0019  -2
  -1 -24  -4 696.908 49.0019   1
  -1 -24  -5 560.893 45.9124  -2
  -1 -24  -5 560.893 45.9124   1
   1 -24   6 549.391 51.8042  -2
   1 -24   6 549.391 51.8042   1
  -1  24  -7 228.836 34.5473  -2
  -1  24  -7 228.836 34.5473   1
  -1  24  -8 113.821 24.8867  -2
  -1  24  -8 113.821 24.8867   1
  -1  24  -9 74.4029 25.9817  -2
  -1  24  -9 74.4029 25.9817   1
  -1  24 -10 581.117 29.3838  -2
  -1  24 -10 581.117 29.3838   1
   1 -24  11 83.3984 23.2871  -2
   1 -24  11 83.3984 23.2871   1
   1 -25 -10 66.7293 20.5922  -2
   1 -25 -10 66.7293 20.5922   1
  -1 -25   9 101.817 23.9287  -2
  -1 -25   9 101.817 23.9287   1
   1  25  -8 163.005 25.9909  -2
   1  25  -8 163.005 25.9909   1
   1  25  -7 85.2850 34.2859  -2
   1  25  -7 85.2850 34.2859   1
   1  25  -6 152.082 32.7138  -2
   1  25  -6 152.082 32.7138   1
   1 -25  -5 986.919 46.6601  -2
   1 -25  -5 986.919 46.6601   1
   1 -25  -4 664.153 52.4672  -2
   1 -25  -4 664.153 52.4672   1
  -1 -25   3 35.4498 38.6437  -2
  -1 -25   3 35.4498 38.6437   1
   1 -25  -2 319.463 43.6887  -2
   1 -25  -2 319.463 43.6887   1
  -1 -25   1 678.272 47.2604  -2
  -1 -25   1 678.272 47.2604   1
   1 -25   0 606.867 42.9600  -2
   1 -25   0 606.867 42.9600   1
   1  25   1 465.483 45.2685  -2
   1  25   1 465.483 45.2685   1
  -1 -25  -2 1050.29 48.3234  -2
  -1 -25  -2 1050.29 48.3234   1
  -1 -25  -3 100.378 51.7406  -2
  -1 -25  -3 100.378 51.7406   1
   1 -25   4 240.682 51.0619  -2
   1 -25   4 240.682 51.0619   1
  -1 -25  -5 167.492 44.5323  -2
  -1 -25  -5 167.492 44.5323   1
  -1 -25  -6 550.504 45.2108  -2
  -1 -25  -6 550.504 45.2108   1
   1 -25   7 1232.78 47.6343  -2
   1 -25   7 1232.78 47.6343   1
  -1  25  -8 224.216 30.2441  -2
  -1  25  -8 224.216 30.2441   1
  -1  25  -9 142.498 25.8849  -2
  -1  25  -9 142.498 25.8849   1
  -1 -25 -10 138.319 24.4662  -2
  -1 -25 -10 138.319 24.4662   1
  -1 -26   9 105.106 26.7021  -2
  -1 -26   9 105.106 26.7021   1
   1  26  -8 259.813 29.3779  -2
   1  26  -8 259.813 29.3779   1
   1  26  -7 479.943 31.0657  -2
   1  26  -7 479.943 31.0657   1
   1 -26  -6 206.153 37.4192  -2
   1 -26  -6 206.153 37.4192   1
   1  26  -5 19.6306 34.6183  -2
   1  26  -5 19.6306 34.6183   1
   1 -26  -4 32.6968 48.0392  -2
   1 -26  -4 32.6968 48.0392   1
   1 -26  -3 8.68787 41.6379  -2
   1 -26  -3 8.68787 41.6379   1
  -1 -26   2 9.96975 39.5424  -2
  -1 -26   2 9.96975 39.5424   1
  -1 -26   1 44.3319 38.1431  -2
  -1 -26   1 44.3319 38.1431   1
   1 -26   0 155.901 49.8011  -2
   1 -26   0 155.901 49.8011   1
  -1 -26  -1 129.400 39.0407  -2
  -1 -26  -1 129.400 39.0407   1
   1 -26   2 77.2811 45.5491  -2
   1 -26   2 77.2811 45.5491   1
  -1  26  -3 1476.85 63.1733  -2
  -1  26  -3 1476.85 63.1733   1
  -1 -26  -4 1561.57 66.6098  -2
  -1 -26  -4 1561.57 66.6098   1
  -1  26  -5 111.053 36.8350  -2
  -1  26  -5 111.053 36.8350   1
  -1  26  -6 212.947 42.8279  -2
  -1  26  -6 212.947 42.8279   1
  -1  26  -7 369.945 37.3532  -2
  -1  26  -7 369.945 37.3532   1
  -1  26  -8 32.3152 23.2882  -2
  -1  26  -8 32.3152 23.2882   1
  -1 -26  -9 149.859 27.0615  -2
  -1 -26  -9 149.859 27.0615   1
   1  27  -8 116.831 29.6409  -2
   1  27  -8 116.831 29.6409   1
   1 -27  -7 47.0934 33.4904  -2
   1 -27  -7 47.0934 33.4904   1
   1  27  -6 166.096 35.7717  -2
   1  27  -6 166.096 35.7717   1
   1 -27  -5 69.0979 32.5875  -2
   1 -27  -5 69.0979 32.5875   1
   1 -27  -4 78.5694 36.2778  -2
   1 -27  -4 78.5694 36.2778   1
  -1 -27   3 114.720 33.1849  -2
  -1 -27   3 114.720 33.1849   1
   1 -27  -2 513.814 43.1885  -2
   1 -27  -2 513.814 43.1885   1
  -1 -27   1 204.732 37.3047  -2
  -1 -27   1 204.732 37.3047   1
  -1 -27   0 61.3463 46.8643  -2
  -1 -27   0 61.3463 46.8643   1
   1 -27   1 460.043 51.0684  -2
   1 -27   1 460.043 51.0684   1
  -1 -27  -2 677.092 49.6065  -2
  -1 -27  -2 677.092 49.6065   1
  -1 -27  -3 136.693 41.2043  -2
  -1 -27  -3 136.693 41.2043   1
  -1  27  -4 504.055 47.0001  -2
  -1  27  -4 504.055 47.0001   1
   1 -27   5 37.1059 44.8622  -2
   1 -27   5 37.1059 44.8622   1
  -1 -27  -6 114.315 42.5738  -2
  -1 -27  -6 114.315 42.5738   1
   1 -27   7 16.7922 34.0005  -2
   1 -27   7 16.7922 34.0005   1
  -1 -27  -8 49.4432 25.5981  -2
  -1 -27  -8 49.4432 25.5981   1
   1 -28  -7 93.7596 36.2524  -2
   1 -28  -7 93.7596 36.2524   1
   1  28  -6-1.62929 31.9529  -2
   1  28  -6-1.62929 31.9529   1
   1 -28  -5 137.211 32.6075  -2
   1 -28  -5 137.211 32.6075   1
  -1 -28   4 95.4089 30.4288  -2
  -1 -28   4 95.4089 30.4288   1
  -1 -28   3 26.0959 39.7038  -2
  -1 -28   3 26.0959 39.7038   1
   1 -28  -2 68.5864 34.3382  -2
   1 -28  -2 68.5864 34.3382   1
  -1 -28   1 317.931 47.1590  -2
  -1 -28   1 317.931 47.1590   1
   1 -28   0 162.488 40.4830  -2
   1 -28   0 162.488 40.4830   1
   1 -28   1 54.3717 48.0688  -2
   1 -28   1 54.3717 48.0688   1
  -1 -28  -2-0.93642 40.1560  -2
  -1 -28  -2-0.93642 40.1560   1
  -1  28  -3 60.3105 37.2590  -2
  -1  28  -3 60.3105 37.2590   1
   1 -28   4 347.922 39.8000  -2
   1 -28   4 347.922 39.8000   1
   1 -28   5 136.719 33.7486  -2
   1 -28   5 136.719 33.7486   1
  -1 -28  -6-3.47719 62.5179   1
  -1 -28  -6 55.2345 31.2927  -2
  -1 -28  -6 55.2345 31.2927   1
   1 -28   7 51.9897 31.7580  -2
   1 -28   7 51.9897 31.7580   1
   1 -29  -6 72.2738 28.3669  -2
   1 -29  -6 72.2738 28.3669   1
   1 -29  -5 130.555 33.8049  -2
   1 -29  -5 130.555 33.8049   1
   1 -29  -4 104.413 33.6970  -2
   1 -29  -4 104.413 33.6970   1
   1 -29  -3 90.3376 37.2823  -2
   1 -29  -3 90.3376 37.2823   1
  -1 -29   2 186.056 39.3173  -2
  -1 -29   2 186.056 39.3173   1
  -1 -29   1 166.129 41.0187  -2
  -1 -29   1 166.129 41.0187   1
  -1 -29   0 70.6669 31.9437  -2
  -1 -29   0 70.6669 31.9437   1
   1 -29   1 217.411 45.8510  -2
   1 -29   1 217.411 45.8510   1
  -1 -29  -2 100.244 42.7988  -2
  -1 -29  -2 100.244 42.7988   1
  -1 -29  -3 178.836 38.8527  -2
  -1 -29  -3 178.836 38.8527   1
  -1 -29  -4 124.391 36.0253  -2
  -1 -29  -4 124.391 36.0253   1
  -1 -29  -5 33.8891 33.2124  -2
  -1 -29  -5 33.8891 33.2124   1
   1 -29   6 2.91361 27.0725  -2
   1 -29   6 2.91361 27.0725   1
  -1 -30   4-10.4754 34.3323  -2
  -1 -30   4-10.4754 34.3323   1
   1 -30  -3 25.2334 28.5383  -2
   1 -30  -3 25.2334 28.5383   1
   1 -30  -2 37.1049 36.4638  -2
   1 -30  -2 37.1049 36.4638   1
  -1 -30   1 113.486 32.2658  -2
  -1 -30   1 113.486 32.2658   1
   1 -30   0 156.995 34.8595  -2
   1 -30   0 156.995 34.8595   1
   1 -30   1 26.7446 34.1824  -2
   1 -30   1 26.7446 34.1824   1
  -1 -30  -2 114.790 31.8622  -2
  -1 -30  -2 114.790 31.8622   1
   1 -30   3 8.20984 31.6608  -2
   1 -30   3 8.20984 31.6608   1
  -1 -30  -4 107.600 34.8666  -2
  -1 -30  -4 107.600 34.8666   1
   1 -31  -1 178.873 53.2138  -2
   1 -31  -1 178.873 53.2138   1
   1 -31   0 213.572 56.5608  -2
   1 -31   0 213.572 56.5608   1
  -1 -31  -1 56.3410 52.2470  -2
  -1 -31  -1 56.3410 52.2470   1
   2   0 -16 270.978 74.7261   1
   2   0 -16 590.769 42.4881  -2
   2   0 -16 590.769 42.4881   1
  -2   0  14 384.120 30.2890  -2
  -2   0  14 384.120 30.2890   1
  -2   0  12 2046.50 35.0619  -2
  -2   0  12 2046.50 35.0619   1
   2   0 -10 2517.09 33.9779  -2
   2   0 -10 2517.09 33.9779   1
   2   0  -8 11842.2 77.0778  -2
   2   0  -8 11842.2 77.0778   1
   2   0  -6 67791.5 160.168  -2
   2   0  -6 67791.5 160.168   1
  -2   0   4 377707. 288.917  -2
  -2   0   4 377707. 288.917   1
   2   0  -2 5877.35 30.9259  -2
   2   0  -2 5877.35 30.9259   1
  -2   0   0 3839.58 21.2726  -2
  -2   0   0 3839.58 21.2726   1
   2   0   2 1885.20 60.7292  -2
   2   0   2 1885.20 60.7292   1
   2   0   4 9271.12 77.5458  -2
   2   0   4 9271.12 77.5458   1
  -2   0  -6 46.8159 21.3701  -2
  -2   0  -6 46.8159 21.3701   1
   2   0   8 74.3320 28.0003  -2
   2   0   8 74.3320 28.0003   1
   2   0  10 176.879 22.3439  -2
   2   0  10 176.879 22.3439   1
   2   0  12 107.928 27.4411  -2
   2   0  12 107.928 27.4411   1
   2   0  14 280.996 32.2745  -2
   2   0  14 280.996 32.2745   1
  -2   0 -16 324.381 74.1426   1
   2   0  16 495.821 45.6689  -2
   2   0  16 495.821 45.6689   1
  -2  -1  17 62.4043 23.0927   1
  -2   2  17 74.5922 30.5770  -2
  -2   1  17 74.5922 30.5770   1
   2  -1 -16 59.6301 69.5410   1
  -2  -1  16 142.894 22.8087  -2
  -2  -1  16 142.894 22.8087   1
  -2   1  15 58.3647 22.0061  -2
  -2   1  15 58.3647 22.0061   1
   2   1 -14 217.901 83.6049   1
   2  -1 -14 705.427 25.0818  -2
   2  -1 -14 705.427 25.0818   1
  -2  -1  13 5.51274 63.7159   1
  -2   1  13 166.487 19.8878  -2
  -2   1  13 166.487 19.8878   1
   2  -1 -12 1420.23 23.3070  -2
   2  -1 -12 1420.23 23.3070   1
  -2   1  11 609.878 18.8246  -2
  -2   1  11 609.878 18.8246   1
  -2  -1  10 1372.89 21.3182  -2
  -2  -1  10 1372.89 21.3182   1
   2   1  -9 644.924 19.1051  -2
   2   1  -9 644.924 19.1051   1
  -2  -1   8 877.932 23.7752  -2
  -2  -1   8 877.932 23.7752   1
  -2  -1   7 385.928 19.5493  -2
  -2  -1   7 385.928 19.5493   1
  -2  -1   6 15355.4 56.4263  -2
  -2  -1   6 15355.4 56.4263   1
  -2  -1   5 3088.23 28.2475  -2
  -2  -1   5 3088.23 28.2475   1
  -2  -1   4 5282.05 27.0515  -2
  -2  -1   4 5282.05 27.0515   1
  -2  -1   3 5532.60 26.2847  -2
  -2  -1   3 5532.60 26.2847   1
   2  -1  -2 979.481 13.7384  -2
   2  -1  -2 979.481 13.7384   1
  -2   1   1 1035.72 14.2087  -2
  -2   1   1 1035.72 14.2087   1
   2  -1   0 1053.07 7.89904  -2
   2  -1   0 1053.07 7.89904   1
  -2   1  -1 172.950 7.03634  -2
  -2   1  -1 172.950 7.03634   1
   2  -1   2 12694.0 47.8860  -2
   2  -1   2 12694.0 47.8860   1
  -2   1  -3 13614.9 49.9320  -2
  -2   1  -3 13614.9 49.9320   1
  -2   1  -4 8250.80 50.1564  -2
  -2   1  -4 8250.80 50.1564   1
   2  -1   5 461.917 21.6175  -2
   2  -1   5 461.917 21.6175   1
  -2   1  -6 11.4826 20.3040  -2
  -2   1  -6 11.4826 20.3040   1
   2  -1   7 1510.01 27.1672  -2
   2  -1   7 1510.01 27.1672   1
  -2  -1  -8 7655.10 46.3724  -2
  -2  -1  -8 7655.10 46.3724   1
  -2  -1  -9 1510.13 76.8444   1
   2  -1   9 3834.45 26.5133  -2
   2  -1   9 3834.45 26.5133   1
  -2   1 -10 58.8068 42.2120   1
   2  -1  10 202.338 15.9379  -2
   2  -1  10 202.338 15.9379   1
  -2  -1 -11 440.508 19.6333  -2
  -2  -1 -11 440.508 19.6333   1
   2   1  12 37.0717 65.8190   1
   2  -1  12 163.991 19.8878  -2
   2  -1  12 163.991 19.8878   1
  -2  -1 -13 131.964 20.6209  -2
  -2  -1 -13 131.964 20.6209   1
   2   1  14 1269.47 26.9494  -2
   2   1  14 1269.47 26.9494   1
  -2   1 -15 49.7428 68.3643   1
   2   1  15 103.827 25.5742  -2
   2   1  15 103.827 25.5742   1
  -2  -1 -16 33.2046 45.4357   1
  -2   1 -16 83.1950 27.6322  -2
  -2   1 -16 83.1950 27.6322   1
   2  -1  17 260.004 31.6542   1
   2   2  17 214.341 95.0588  -2
   2   1  17 214.341 95.0588   1
   2   2 -17-79.5248 44.7672   1
   2   1 -17 172.896 57.9071  -2
   2   2 -17 172.896 57.9071   1
  -2   3  17 104.434 44.6089  -2
  -2   2  17 104.434 44.6089   1
   2  -2 -16 191.593 26.7784  -2
   2  -2 -16 191.593 26.7784   1
  -2   2  15 374.333 24.6338  -2
  -2   2  15 374.333 24.6338   1
  -2   2  14 1951.06 133.198   1
  -2  -2  14 4025.48 39.2316  -2
  -2  -2  14 4025.48 39.2316   1
  -2  -2  13 59.8293 20.3270  -2
  -2  -2  13 59.8293 20.3270   1
  -2   2  12 94.3831 20.0505  -2
  -2   2  12 94.3831 20.0505   1
  -2  -2  11 276.407 18.7902  -2
  -2  -2  11 276.407 18.7902   1
  -2  -2  10 744.927 75.4306   1
   2  -2 -10 2291.33 26.6682  -2
   2  -2 -10 2291.33 26.6682   1
  -2  -2   9 4314.93 30.3312  -2
  -2  -2   9 4314.93 30.3312   1
  -2   2   8 346.885 21.1878  -2
  -2   2   8 346.885 21.1878   1
  -2   2   7 1250.48 25.9603  -2
  -2   2   7 1250.48 25.9603   1
  -2   2   6 33903.0 83.6027  -2
  -2   2   6 33903.0 83.6027   1
   2  -2  -5 41578.3 95.3029  -2
   2  -2  -5 41578.3 95.3029   1
  -2   2   4 61017.7 88.2288  -2
  -2   2   4 61017.7 88.2288   1
   2  -2  -3 1946.63 16.6641  -2
   2  -2  -3 1946.63 16.6641   1
  -2   2   2 2012.75 16.1536  -2
  -2   2   2 2012.75 16.1536   1
   2  -2  -1 232.189 10.4787  -2
   2  -2  -1 232.189 10.4787   1
   2  -2   0 12429.2 31.0749  -2
   2  -2   0 12429.2 31.0749   1
  -2   2  -1 28.3452 6.57193  -2
  -2   2  -1 28.3452 6.57193   1
   2   2   2 23649.7 43.2678  -2
   2   2   2 23649.7 43.2678   1
   2   2   3 325.553 16.3645  -2
   2   2   3 325.553 16.3645   1
  -2   2  -4 34282.9 85.5788  -2
  -2   2  -4 34282.9 85.5788   1
   2   2   5 586.390 22.4988  -2
   2   2   5 586.390 22.4988   1
  -2  -2  -6 554.327 21.6733  -2
  -2  -2  -6 554.327 21.6733   1
   2   2   7 10670.1 56.9010  -2
   2   2   7 10670.1 56.9010   1
   2  -2   8 14097.6 56.7806  -2
   2  -2   8 14097.6 56.7806   1
   2   2   9 60.5615 13.5067  -2
   2   2   9 60.5615 13.5067   1
   2  -2  10 512.058 18.4539  -2
   2  -2  10 512.058 18.4539   1
   2  -2  11 31.6045 17.2778  -2
   2  -2  11 31.6045 17.2778   1
   2   2  12 31.0763 17.6432  -2
   2   2  12 31.0763 17.6432   1
   2  -2  13 77.1701 68.9947   1
  -2  -2 -13 263.344 23.6126  -2
  -2  -2 -13 263.344 23.6126   1
   2  -2  14 195.809 55.8096   1
  -2   2 -14 620.127 24.8338  -2
  -2   2 -14 620.127 24.8338   1
   2  -2  15 57.6270 21.6395  -2
   2  -2  15 57.6270 21.6395   1
   2   2  16 52.7505 40.7909   1
   2   2  16 151.598 29.8205  -2
   2   2  16 151.598 29.8205   1
  -2   1 -17 250.324 46.1169  -2
  -2   2 -17 250.324 46.1169   1
   2   3  17 239.211 51.2894  -2
   2   2  17 239.211 51.2894   1
   2   3 -17 56.3157 48.0136   1
  -2  -2  17 75.6248 42.8235  -2
  -2  -3  17 75.6248 42.8235   1
   2  -4 -17 102.916 49.2030  -2
   2  -3 -17 102.916 49.2030   1
  -2   3  16 15.2703 50.7995   1
  -2   3  16 75.5361 21.5500  -2
  -2   3  16 75.5361 21.5500   1
  -2  -3  15-26.9607 72.1047   1
  -2  -3  15 98.4464 25.4686  -2
  -2  -3  15 98.4464 25.4686   1
  -2  -3  14 266.349 22.0670  -2
  -2  -3  14 266.349 22.0670   1
  -2   3  13 189.893 20.4270  -2
  -2   3  13 189.893 20.4270   1
  -2  -3  12 213.413 73.7144   1
  -2  -3  12 583.257 24.6768  -2
  -2  -3  12 583.257 24.6768   1
  -2  -3  11 247.281 67.2004   1
  -2  -3  11 738.778 22.6788  -2
  -2  -3  11 738.778 22.6788   1
  -2   3  10 6075.01 36.1391  -2
  -2   3  10 6075.01 36.1391   1
  -2  -3   9 673.476 67.6144   1
   2  -3  -9 2087.87 22.4935  -2
   2  -3  -9 2087.87 22.4935   1
   2  -3  -8 2692.75 31.7009  -2
   2  -3  -8 2692.75 31.7009   1
  -2  -3   7 302.401 20.2998  -2
  -2  -3   7 302.401 20.2998   1
  -2  -3   6 45.1266 20.2219  -2
  -2  -3   6 45.1266 20.2219   1
  -2  -3   5 5981.00 43.8779  -2
  -2  -3   5 5981.00 43.8779   1
  -2   3   4 36018.9 82.2399  -2
  -2   3   4 36018.9 82.2399   1
  -2  -3   3 3745.69 21.0127  -2
  -2  -3   3 3745.69 21.0127   1
   2  -3  -2 19580.9 45.2609  -2
   2  -3  -2 19580.9 45.2609   1
  -2  -3   1 58.3791 11.2320  -2
  -2  -3   1 58.3791 11.2320   1
   2  -3   0 6808.88 28.0202  -2
   2  -3   0 6808.88 28.0202   1
   2  -3   1 130.914 8.44908  -2
   2  -3   1 130.914 8.44908   1
   2   3   2 23737.2 40.1986  -2
   2   3   2 23737.2 40.1986   1
   2   3   3 6663.52 35.3977  -2
   2   3   3 6663.52 35.3977   1
   2   3   4 47098.4 97.0837  -2
   2   3   4 47098.4 97.0837   1
  -2   3  -5 131.561 17.1435  -2
  -2   3  -5 131.561 17.1435   1
   2  -3   6 4022.41 38.0842  -2
   2  -3   6 4022.41 38.0842   1
  -2  -3  -7 85.9674 17.2763  -2
  -2  -3  -7 85.9674 17.2763   1
   2   3   8 18637.1 68.9348  -2
   2   3   8 18637.1 68.9348   1
  -2  -3  -9 1690.98 81.0779   1
   2  -3   9 4155.78 30.3127  -2
   2  -3   9 4155.78 30.3127   1
  -2   3 -10 3768.06 31.6818  -2
  -2   3 -10 3768.06 31.6818   1
   2  -3  11 1249.04 25.3039  -2
   2  -3  11 1249.04 25.3039   1
   2   3  12 150.054 21.1244  -2
   2   3  12 150.054 21.1244   1
   2  -3  13 197.658 22.4472  -2
   2  -3  13 197.658 22.4472   1
  -2   3 -14 113.069 22.0216  -2
  -2   3 -14 113.069 22.0216   1
  -2   3 -15 84.4880 22.1813  -2
  -2   3 -15 84.4880 22.1813   1
   2  -3  16-4.30482 44.6527   1
  -2  -3 -16 43.0098 26.1481  -2
  -2  -3 -16 43.0098 26.1481   1
   2  -2  17 134.841 44.7797  -2
   2  -3  17 134.841 44.7797   1
   2   4  17 182.871 42.8928  -2
   2   3  17 182.871 42.8928   1
   2   4 -17-0.52025 24.2919   1
   2   3 -17 20.5461 38.5151  -2
   2   4 -17 20.5461 38.5151   1
   2  -5 -17-5.63142 97.1301  -2
   2  -4 -17-5.63142 97.1301   1
   2   4 -16 83.8920 24.8598  -2
   2   4 -16 83.8920 24.8598   1
   2  -4 -15 1107.91 30.0681  -2
   2  -4 -15 1107.91 30.0681   1
   2  -4 -14 70.5726 24.6470  -2
   2  -4 -14 70.5726 24.6470   1
  -2  -4  13 163.705 23.4323  -2
  -2  -4  13 163.705 23.4323   1
  -2  -4  12 634.085 64.0398   1
   2   4 -12 1347.91 31.0546  -2
   2   4 -12 1347.91 31.0546   1
  -2   4  11 50.0893 18.0625  -2
  -2   4  11 50.0893 18.0625   1
   2  -4 -10 959.501 22.5335  -2
   2  -4 -10 959.501 22.5335   1
  -2   4   9 698.957 18.3499  -2
  -2   4   9 698.957 18.3499   1
   2   4  -8 1326.63 27.6966  -2
   2   4  -8 1326.63 27.6966   1
  -2   4   7 6701.61 50.9958  -2
  -2   4   7 6701.61 50.9958   1
  -2   4   6 121.862 24.1655  -2
  -2   4   6 121.862 24.1655   1
  -2   4   5 7082.78 45.8303  -2
  -2   4   5 7082.78 45.8303   1
  -2   4   4 24575.8 69.7369  -2
  -2   4   4 24575.8 69.7369   1
  -2   4   3 35661.7 65.7511  -2
  -2   4   3 35661.7 65.7511   1
   2  -4  -2 244476. 183.860  -2
   2  -4  -2 244476. 183.860   1
  -2  -4   1 586.884 14.1341  -2
  -2  -4   1 586.884 14.1341   1
  -2   4   0 88547.3 79.3402  -2
  -2   4   0 88547.3 79.3402   1
   2   4   1 2845.28 16.9307  -2
   2   4   1 2845.28 16.9307   1
  -2  -4  -2 75860.8 75.8308  -2
  -2  -4  -2 75860.8 75.8308   1
   2  -4   3 3678.02 27.8536  -2
   2  -4   3 3678.02 27.8536   1
  -2   4  -4 4947.18 40.2630  -2
  -2   4  -4 4947.18 40.2630   1
  -2   4  -5 96.5260 17.6369  -2
  -2   4  -5 96.5260 17.6369   1
  -2   4  -6 22939.7 79.0549  -2
  -2   4  -6 22939.7 79.0549   1
  -2  -4  -7 1608.42 29.2241  -2
  -2  -4  -7 1608.42 29.2241   1
   2   4   8 804.420 23.6328  -2
   2   4   8 804.420 23.6328   1
  -2  -4  -9 244.117 15.6054  -2
  -2  -4  -9 244.117 15.6054   1
  -2  -4 -10 785.611 66.5363   1
   2   4  10 2037.97 26.4377  -2
   2   4  10 2037.97 26.4377   1
  -2   4 -11 1143.00 24.8240  -2
  -2   4 -11 1143.00 24.8240   1
   2   4  12 639.839 26.2487  -2
   2   4  12 639.839 26.2487   1
   2  -4  13 798.770 28.4731  -2
   2  -4  13 798.770 28.4731   1
  -2   4 -14 356.798 23.6423  -2
  -2   4 -14 356.798 23.6423   1
   2  -4  15-51.5200 46.0237   1
   2   4  15 89.9362 23.9935  -2
   2   4  15 89.9362 23.9935   1
   2  -4  16 88.7017 41.6082   1
   2  -4  16 201.269 26.4048  -2
   2  -4  16 201.269 26.4048   1
   2   4  17 26.2845 25.6489   1
   2  -3  17 118.322 56.0570  -2
   2  -4  17 118.322 56.0570   1
  -2  -5 -17 276.298 90.6693  -2
  -2  -4 -17 276.298 90.6693   1
  -2   5  17-20.9372 21.1288   1
   2   4 -17 81.6164 47.5201  -2
   2   5 -17 81.6164 47.5201   1
   2  -6 -17-8.20919 92.6421  -2
   2  -5 -17-8.20919 92.6421   1
   2   5 -16 126.376 27.3522  -2
   2   5 -16 126.376 27.3522   1
  -2   5  15 2323.03 35.0577  -2
  -2   5  15 2323.03 35.0577   1
  -2   5  14 25.3933 21.5373  -2
  -2   5  14 25.3933 21.5373   1
  -2  -5  13 297.952 26.5115  -2
  -2  -5  13 297.952 26.5115   1
  -2  -5  12 2248.13 136.201   1
  -2   5  12 4558.26 42.8100  -2
  -2   5  12 4558.26 42.8100   1
  -2  -5  11 66.5178 63.8020   1
   2  -5 -11 169.248 21.8362  -2
   2  -5 -11 169.248 21.8362   1
   2  -5 -10 1875.82 26.4428  -2
   2  -5 -10 1875.82 26.4428   1
   2  -5  -9 3899.35 28.0607  -2
   2  -5  -9 3899.35 28.0607   1
  -2   5   8 1223.51 31.1843  -2
  -2   5   8 1223.51 31.1843   1
  -2   5   7 1961.33 33.4714  -2
  -2   5   7 1961.33 33.4714   1
   2  -5  -6 2350.03 40.7722  -2
   2  -5  -6 2350.03 40.7722   1
   2  -5  -5 1642.31 36.3229  -2
   2  -5  -5 1642.31 36.3229   1
   2  -5  -4 17528.1 60.8643  -2
   2  -5  -4 17528.1 60.8643   1
   2  -5  -3 1113.50 20.7833  -2
   2  -5  -3 1113.50 20.7833   1
  -2  -5   2 360589. 200.335  -2
  -2  -5   2 360589. 200.335   1
  -2  -5   1 2379.30 22.0908  -2
  -2  -5   1 2379.30 22.0908   1
   2   5   0 73660.5 77.0791  -2
   2   5   0 73660.5 77.0791   1
  -2   5  -1 321.038 12.5293  -2
  -2   5  -1 321.038 12.5293   1
   2   5   2 22097.4 46.1615  -2
   2   5   2 22097.4 46.1615   1
   2  -5   3 5388.75 30.2108  -2
   2  -5   3 5388.75 30.2108   1
   2   5   4 17112.2 72.2757  -2
   2   5   4 17112.2 72.2757   1
   2   5   5 2457.15 32.9429  -2
   2   5   5 2457.15 32.9429   1
  -2   5  -6 8441.17 53.5596  -2
  -2   5  -6 8441.17 53.5596   1
  -2   5  -7 363.861 21.9731  -2
  -2   5  -7 363.861 21.9731   1
   2   5   8 447.277 22.9991  -2
   2   5   8 447.277 22.9991   1
  -2  -5  -9 2294.68 23.0681  -2
  -2  -5  -9 2294.68 23.0681   1
  -2  -5 -10 45.4776 15.0352  -2
  -2  -5 -10 45.4776 15.0352   1
   2   5  11 685.962 21.3015  -2
   2   5  11 685.962 21.3015   1
   2   5  12 160.228 19.1944  -2
   2   5  12 160.228 19.1944   1
  -2   5 -13 188.709 23.6357  -2
  -2   5 -13 188.709 23.6357   1
   2  -5  14 301.409 86.1649   1
  -2   5 -14 729.321 27.7873  -2
  -2   5 -14 729.321 27.7873   1
   2   5  15-65.9216 60.5442   1
  -2  -5 -15 62.3477 23.5781  -2
  -2  -5 -15 62.3477 23.5781   1
  -2  -5 -16-37.9227 34.4626   1
  -2   5 -16 97.7641 26.3905  -2
  -2   5 -16 97.7641 26.3905   1
   2   5  17 18.3930 20.1149   1
   2  -4  17 95.4554 88.5150  -2
   2  -5  17 95.4554 88.5150   1
  -2  -6 -17 10.0941 89.0113  -2
  -2  -5 -17 10.0941 89.0113   1
  -2   6  17 2.31673 17.4993   1
   2   5 -17 180.400 86.8230  -2
   2   6 -17 180.400 86.8230   1
  -2   6  16 45.5655 59.3380   1
  -2   6  16 466.602 27.9846  -2
  -2   6  16 466.602 27.9846   1
  -2   6  15 146.368 25.2927  -2
  -2   6  15 146.368 25.2927   1
  -2  -6  14 1680.78 33.9661  -2
  -2  -6  14 1680.78 33.9661   1
   2  -6 -13 596.593 25.7206  -2
   2  -6 -13 596.593 25.7206   1
   2   6 -12 3509.52 38.7095  -2
   2   6 -12 3509.52 38.7095   1
   2   6 -11 549.743 24.1783  -2
   2   6 -11 549.743 24.1783   1
   2  -6 -10 1208.30 23.0063  -2
   2  -6 -10 1208.30 23.0063   1
  -2  -6   9 24.5908 52.7820   1
   2   6  -9 57.5609 14.1139  -2
   2   6  -9 57.5609 14.1139   1
  -2   6   8 268.440 26.9583  -2
  -2   6   8 268.440 26.9583   1
  -2   6   7 12999.8 65.2354  -2
  -2   6   7 12999.8 65.2354   1
   2   6  -6 35491.3 107.990  -2
   2   6  -6 35491.3 107.990   1
   2   6  -5 6113.66 50.3689  -2
   2   6  -5 6113.66 50.3689   1
  -2  -6   4 8233.31 48.7549  -2
  -2  -6   4 8233.31 48.7549   1
   2   6  -3 65139.6 102.315  -2
   2   6  -3 65139.6 102.315   1
   2   6  -2 134056. 150.785  -2
   2   6  -2 134056. 150.785   1
  -2   6   1 4909.80 28.3863  -2
  -2   6   1 4909.80 28.3863   1
   2  -6   0 70570.0 83.6943  -2
   2  -6   0 70570.0 83.6943   1
  -2   6  -1 16893.6 46.9798  -2
  -2   6  -1 16893.6 46.9798   1
  -2   6  -2 1227.71 16.2683  -2
  -2   6  -2 1227.71 16.2683   1
   2   6   3 5028.91 27.5340  -2
   2   6   3 5028.91 27.5340   1
  -2   6  -4 15080.7 60.4711  -2
  -2   6  -4 15080.7 60.4711   1
  -2  -6  -5 2873.35 36.5746  -2
  -2  -6  -5 2873.35 36.5746   1
  -2   6  -6 637.856 27.2594  -2
  -2   6  -6 637.856 27.2594   1
  -2   6  -7 9287.01 55.1843  -2
  -2   6  -7 9287.01 55.1843   1
  -2   6  -8 1460.09 31.1557  -2
  -2   6  -8 1460.09 31.1557   1
   2  -6   9 5005.18 32.0368  -2
   2  -6   9 5005.18 32.0368   1
  -2  -6 -10 1373.08 22.2990  -2
  -2  -6 -10 1373.08 22.2990   1
  -2   6 -11 186.444 20.3716  -2
  -2   6 -11 186.444 20.3716   1
   2  -6  12 999.628 25.9923  -2
   2  -6  12 999.628 25.9923   1
  -2  -6 -13 185.910 23.4854  -2
  -2  -6 -13 185.910 23.4854   1
   2   6  14 259.962 26.1174  -2
   2   6  14 259.962 26.1174   1
   2   6  15-10.8773 47.1379   1
   2  -6  15 31.0152 23.3729  -2
   2  -6  15 31.0152 23.3729   1
   2   6  16 9.76376 33.4110   1
   2   6  16 142.822 25.0130  -2
   2   6  16 142.822 25.0130   1
   2  -6  17 23.3195 17.7983   1
  -2  -7 -17-16.9716 83.0428  -2
  -2  -6 -17-16.9716 83.0428   1
   2  -7 -17 20.0642 15.9644   1
  -2  -7  16 95.3248 45.0041   1
   2   7 -16 478.343 28.5076  -2
   2   7 -16 478.343 28.5076   1
  -2  -7  15 445.726 27.1055  -2
  -2  -7  15 445.726 27.1055   1
   2  -7 -14 659.990 29.0049  -2
   2  -7 -14 659.990 29.0049   1
   2  -7 -13 122.477 23.8351  -2
   2  -7 -13 122.477 23.8351   1
  -2  -7  12 1712.87 31.5688  -2
  -2  -7  12 1712.87 31.5688   1
   2   7 -11 124.309 20.2279  -2
   2   7 -11 124.309 20.2279   1
   2   7 -10 2547.36 28.2272  -2
   2   7 -10 2547.36 28.2272   1
   2   7  -9 98.1840 15.1529  -2
   2   7  -9 98.1840 15.1529   1
   2   7  -8 100.032 16.7137  -2
   2   7  -8 100.032 16.7137   1
  -2   7   7 1099.80 27.6298  -2
  -2   7   7 1099.80 27.6298   1
   2   7  -6 58.4954 21.9511  -2
   2   7  -6 58.4954 21.9511   1
   2   7  -5 11761.5 69.7384  -2
   2   7  -5 11761.5 69.7384   1
   2  -7  -4 339.882 21.3614  -2
   2  -7  -4 339.882 21.3614   1
   2   7  -3 6212.30 40.9582  -2
   2   7  -3 6212.30 40.9582   1
   2  -7  -2 4909.56 34.1511  -2
   2  -7  -2 4909.56 34.1511   1
   2  -7  -1 26.4376 14.1644  -2
   2  -7  -1 26.4376 14.1644   1
   2  -7   0 24027.4 57.7566  -2
   2  -7   0 24027.4 57.7566   1
   2   7   1 4071.54 26.9782  -2
   2   7   1 4071.54 26.9782   1
   2  -7   2 2331.10 22.5088  -2
   2  -7   2 2331.10 22.5088   1
  -2   7  -3 8487.77 36.1917  -2
  -2   7  -3 8487.77 36.1917   1
   2   7   4 11448.6 53.0740  -2
   2   7   4 11448.6 53.0740   1
  -2  -7  -5 7112.41 52.5102  -2
  -2  -7  -5 7112.41 52.5102   1
  -2   7  -6 80.2192 21.7055  -2
  -2   7  -6 80.2192 21.7055   1
  -2   7  -7 48.3322 19.1154  -2
  -2   7  -7 48.3322 19.1154   1
  -2   7  -8 242.373 17.1411  -2
  -2   7  -8 242.373 17.1411   1
  -2  -7  -9 60.6781 15.3162  -2
  -2  -7  -9 60.6781 15.3162   1
   2  -7  10 698.453 20.4004  -2
   2  -7  10 698.453 20.4004   1
   2   7  11 1395.82 140.159   1
   2   7  11 2388.56 29.6392  -2
   2   7  11 2388.56 29.6392   1
  -2  -7 -12 488.116 23.4830  -2
  -2  -7 -12 488.116 23.4830   1
  -2  -7 -13 464.012 26.4180  -2
  -2  -7 -13 464.012 26.4180   1
  -2   7 -14 98.9536 25.7463  -2
  -2   7 -14 98.9536 25.7463   1
   2  -7  15 49.7707 48.7500   1
   2   7  15 81.5422 23.6677  -2
   2   7  15 81.5422 23.6677   1
   2   7  16 83.8432 32.2923   1
  -2   7 -16 122.803 23.1333  -2
  -2   7 -16 122.803 23.1333   1
   2  -7  17-2.25775 14.8886   1
   2   8 -17 8.94113 16.1594   1
  -2   8  16 42.4150 42.1092   1
  -2   8  16 55.9958 23.8244  -2
  -2   8  16 55.9958 23.8244   1
  -2   8  15 306.904 28.2054  -2
  -2   8  15 306.904 28.2054   1
  -2  -8  14 1058.07 29.3799  -2
  -2  -8  14 1058.07 29.3799   1
   2  -8 -13 1243.91 29.6425  -2
   2  -8 -13 1243.91 29.6425   1
  -2   8  12 235.615 22.8154  -2
  -2   8  12 235.615 22.8154   1
   2   8 -11 3210.14 33.5374  -2
   2   8 -11 3210.14 33.5374   1
  -2  -8  10 3153.87 30.7757  -2
  -2  -8  10 3153.87 30.7757   1
   2   8  -9 1710.44 24.1227  -2
   2   8  -9 1710.44 24.1227   1
  -2  -8   8 3093.84 127.054   1
  -2  -8   8 8116.70 39.7913  -2
  -2  -8   8 8116.70 39.7913   1
  -2   8   7 28.0625 19.7561  -2
  -2   8   7 28.0625 19.7561   1
  -2   8   6 2571.48 39.1706  -2
  -2   8   6 2571.48 39.1706   1
   2   8  -5 5540.00 47.2068  -2
   2   8  -5 5540.00 47.2068   1
   2   8  -4 6544.15 42.4819  -2
   2   8  -4 6544.15 42.4819   1
   2  -8  -3 68.3342 16.7262  -2
   2  -8  -3 68.3342 16.7262   1
  -2  -8   2 39895.2 91.0706  -2
  -2  -8   2 39895.2 91.0706   1
   2  -8  -1 49.5909 16.4016  -2
   2  -8  -1 49.5909 16.4016   1
   2  -8   0 112.182 14.7101  -2
   2  -8   0 112.182 14.7101   1
   2   8   1 464.472 17.0814  -2
   2   8   1 464.472 17.0814   1
  -2  -8  -2 58046.9 90.1125  -2
  -2  -8  -2 58046.9 90.1125   1
  -2   8  -3 408.790 16.9181  -2
  -2   8  -3 408.790 16.9181   1
  -2   8  -4 22.6950 20.2065  -2
  -2   8  -4 22.6950 20.2065   1
  -2  -8  -5 39.8771 20.8094  -2
  -2  -8  -5 39.8771 20.8094   1
  -2   8  -6 501.781 24.0762  -2
  -2   8  -6 501.781 24.0762   1
   2   8   7 274.898 22.8140  -2
   2   8   7 274.898 22.8140   1
  -2   8  -8 318.941 17.1859  -2
  -2   8  -8 318.941 17.1859   1
  -2   8  -9 32.3252 16.9233  -2
  -2   8  -9 32.3252 16.9233   1
  -2   8 -10 197.892 18.0778  -2
  -2   8 -10 197.892 18.0778   1
   2  -8  11 98.3154 19.5077  -2
   2  -8  11 98.3154 19.5077   1
  -2  -8 -12 430.603 22.3820  -2
  -2  -8 -12 430.603 22.3820   1
  -2  -8 -13 322.769 23.3974  -2
  -2  -8 -13 322.769 23.3974   1
   2   8  14 569.958 26.9263  -2
   2   8  14 569.958 26.9263   1
   2  -8  15 162.737 50.9702   1
   2   8  15 313.296 25.5025  -2
   2   8  15 313.296 25.5025   1
  -2  -8 -16 64.6191 29.0870   1
   2   8  16 162.487 27.5229  -2
   2   8  16 162.487 27.5229   1
   2   8  17 46.7212 15.1814   1
   2   9 -17 8.22309 17.1761   1
  -2  -9  16 13.5885 40.7992   1
  -2   9  16 106.258 21.4219  -2
  -2   9  16 106.258 21.4219   1
  -2   9  15 66.1439 25.6011  -2
  -2   9  15 66.1439 25.6011   1
   2  -9 -14 81.3606 25.3021  -2
   2  -9 -14 81.3606 25.3021   1
  -2  -9  13 24.2573 74.4880   1
   2   9 -13 89.6205 24.8229  -2
   2   9 -13 89.6205 24.8229   1
  -2  -9  12 134.610 79.6676   1
   2   9 -12 73.3084 25.1287  -2
   2   9 -12 73.3084 25.1287   1
  -2   9  11 4471.60 39.9008  -2
  -2   9  11 4471.60 39.9008   1
  -2   9  10 6658.73 43.2286  -2
  -2   9  10 6658.73 43.2286   1
   2  -9  -9 2932.01 30.5361  -2
   2  -9  -9 2932.01 30.5361   1
   2  -9  -8 805.800 21.4025  -2
   2  -9  -8 805.800 21.4025   1
   2   9  -7 61.1428 20.1094  -2
   2   9  -7 61.1428 20.1094   1
   2   9  -6 459.332 25.7931  -2
   2   9  -6 459.332 25.7931   1
  -2  -9   5 890.171 31.7069  -2
  -2  -9   5 890.171 31.7069   1
   2   9  -4 7526.39 48.5382  -2
   2   9  -4 7526.39 48.5382   1
   2  -9  -3 807.593 23.9424  -2
   2  -9  -3 807.593 23.9424   1
  -2  -9   2 168.133 18.9170  -2
  -2  -9   2 168.133 18.9170   1
   2   9  -1 63.2558 17.8319  -2
   2   9  -1 63.2558 17.8319   1
  -2  -9   0 7107.19 44.4240  -2
  -2  -9   0 7107.19 44.4240   1
  -2  -9  -1 15.2971 16.0399  -2
  -2  -9  -1 15.2971 16.0399   1
   2   9   2 11022.2 49.0114  -2
   2   9   2 11022.2 49.0114   1
  -2   9  -3 3242.55 28.6094  -2
  -2   9  -3 3242.55 28.6094   1
   2   9   4 7282.71 44.7451  -2
   2   9   4 7282.71 44.7451   1
  -2   9  -5 1374.54 27.0653  -2
  -2   9  -5 1374.54 27.0653   1
  -2   9  -6 2741.14 34.9564  -2
  -2   9  -6 2741.14 34.9564   1
  -2   9  -7 4755.22 47.1770  -2
  -2   9  -7 4755.22 47.1770   1
   2   9   8 507.270 20.2616  -2
   2   9   8 507.270 20.2616   1
  -2   9  -9 2216.54 29.2350  -2
  -2   9  -9 2216.54 29.2350   1
  -2   9 -10 1030.89 24.3917  -2
  -2   9 -10 1030.89 24.3917   1
  -2   9 -11 22.6175 18.5307  -2
  -2   9 -11 22.6175 18.5307   1
   2   9  12 1453.99 30.1392  -2
   2   9  12 1453.99 30.1392   1
   2  -9  13 74.0090 22.3925  -2
   2  -9  13 74.0090 22.3925   1
   2  -9  14 207.809 86.8614   1
   2  -9  14 318.803 24.7742  -2
   2  -9  14 318.803 24.7742   1
   2  -9  15 17.8192 37.3148   1
  -2   9 -15 185.750 26.5411  -2
  -2   9 -15 185.750 26.5411   1
   2   9  16 125.852 33.2403   1
   2  -9  16 327.446 26.9143  -2
   2  -9  16 327.446 26.9143   1
  -2   9 -17-1.71177 45.0812   1
  -2 -10  16-3.81949 32.0891   1
   2 -10 -16 40.3888 25.2087  -2
   2 -10 -16 40.3888 25.2087   1
  -2 -10  15 50.0744 48.9856   1
   2 -10 -15 170.857 26.2030  -2
   2 -10 -15 170.857 26.2030   1
   2  10 -14 1668.25 34.2879  -2
   2  10 -14 1668.25 34.2879   1
   2  10 -13 416.145 28.1055  -2
   2  10 -13 416.145 28.1055   1
  -2  10  12 720.814 30.3871  -2
  -2  10  12 720.814 30.3871   1
   2  10 -11 120.828 23.4454  -2
   2  10 -11 120.828 23.4454   1
   2 -10 -10 969.239 26.9201  -2
   2 -10 -10 969.239 26.9201   1
   2 -10  -9 358.490 20.6644  -2
   2 -10  -9 358.490 20.6644   1
  -2 -10   8 621.527 21.7356  -2
  -2 -10   8 621.527 21.7356   1
  -2 -10   7 1268.71 26.5022  -2
  -2 -10   7 1268.71 26.5022   1
  -2  10   6 15624.8 74.6106  -2
  -2  10   6 15624.8 74.6106   1
  -2  10   5 74.9854 25.6926  -2
  -2  10   5 74.9854 25.6926   1
  -2  10   4 636.041 25.1975  -2
  -2  10   4 636.041 25.1975   1
  -2  10   3 2923.70 34.9548  -2
  -2  10   3 2923.70 34.9548   1
  -2 -10   2 4315.23 38.8777  -2
  -2 -10   2 4315.23 38.8777   1
   2  10  -1 68.4492 18.0888  -2
   2  10  -1 68.4492 18.0888   1
   2  10   0 1378.23 28.7955  -2
   2  10   0 1378.23 28.7955   1
  -2  10  -1 23795.4 77.9746  -2
  -2  10  -1 23795.4 77.9746   1
  -2  10  -2 80.2198 16.4138  -2
  -2  10  -2 80.2198 16.4138   1
  -2  10  -3 6104.42 40.5106  -2
  -2  10  -3 6104.42 40.5106   1
   2  10   4 5190.04 41.7447  -2
   2  10   4 5190.04 41.7447   1
   2 -10   5 1781.86 28.7149  -2
   2 -10   5 1781.86 28.7149   1
  -2  10  -6 670.686 24.8755  -2
  -2  10  -6 670.686 24.8755   1
   2  10   7 450.872 21.9441  -2
   2  10   7 450.872 21.9441   1
   2 -10   8 8295.84 47.0073  -2
   2 -10   8 8295.84 47.0073   1
  -2  10  -9 43.2741 16.6023  -2
  -2  10  -9 43.2741 16.6023   1
  -2  10 -10 52.5046 19.1695  -2
  -2  10 -10 52.5046 19.1695   1
   2  10  11 173.555 19.5000  -2
   2  10  11 173.555 19.5000   1
   2  10  12 49.8039 22.1239  -2
   2  10  12 49.8039 22.1239   1
   2  10  13 299.701 24.7094  -2
   2  10  13 299.701 24.7094   1
   2 -10  14 74.9034 81.5787   1
   2  10  14 563.061 25.2482  -2
   2  10  14 563.061 25.2482   1
   2  10  15 28.2744 35.2951   1
   2 -10  15 19.2047 24.4891  -2
   2 -10  15 19.2047 24.4891   1
   2  10  16 9.57238 25.5441   1
   2 -10  16 29.2952 21.2787  -2
   2 -10  16 29.2952 21.2787   1
  -2  11  16-18.0812 28.6839   1
   2 -11 -16 59.6965 23.6658  -2
   2 -11 -16 59.6965 23.6658   1
  -2 -11  15 86.4756 46.5368   1
  -2  11  15 172.154 27.5723  -2
  -2  11  15 172.154 27.5723   1
  -2 -11  14 66.7906 24.0454  -2
  -2 -11  14 66.7906 24.0454   1
   2 -11 -13 2357.73 38.8402  -2
   2 -11 -13 2357.73 38.8402   1
   2  11 -12 4772.33 47.4732  -2
   2  11 -12 4772.33 47.4732   1
  -2  11  11 1073.19 29.4845  -2
  -2  11  11 1073.19 29.4845   1
   2 -11 -10 848.812 27.5664  -2
   2 -11 -10 848.812 27.5664   1
   2  11  -9 192.888 21.7470  -2
   2  11  -9 192.888 21.7470   1
  -2 -11   8 201.313 70.4050   1
   2  11  -8 646.744 24.5197  -2
   2  11  -8 646.744 24.5197   1
   2  11  -7 1965.89 31.8085  -2
   2  11  -7 1965.89 31.8085   1
   2 -11  -6 6257.35 57.6459  -2
   2 -11  -6 6257.35 57.6459   1
   2 -11  -5 2125.14 37.3749  -2
   2 -11  -5 2125.14 37.3749   1
  -2  11   4 6453.89 51.1531  -2
  -2  11   4 6453.89 51.1531   1
   2 -11  -3 1246.59 30.1545  -2
   2 -11  -3 1246.59 30.1545   1
   2 -11  -2 14108.5 70.5915  -2
   2 -11  -2 14108.5 70.5915   1
  -2 -11   1 1603.48 26.6108  -2
  -2 -11   1 1603.48 26.6108   1
   2  11   0 26987.7 92.2026  -2
   2  11   0 26987.7 92.2026   1
  -2  11  -1 426.373 21.5963  -2
  -2  11  -1 426.373 21.5963   1
  -2 -11  -2 4786.90 39.0212  -2
  -2 -11  -2 4786.90 39.0212   1
   2  11   3 1450.99 26.7677  -2
   2  11   3 1450.99 26.7677   1
   2 -11   4 8694.65 59.8467  -2
   2 -11   4 8694.65 59.8467   1
  -2  11  -5 5634.90 43.4866  -2
  -2  11  -5 5634.90 43.4866   1
   2  11   6 206.058 22.7299  -2
   2  11   6 206.058 22.7299   1
  -2 -11  -7 801.123 22.7682  -2
  -2 -11  -7 801.123 22.7682   1
  -2 -11  -8 29.7711 48.9404   1
   2  11   8 110.619 18.8187  -2
   2  11   8 110.619 18.8187   1
  -2  11  -9 761.963 24.8708  -2
  -2  11  -9 761.963 24.8708   1
  -2  11 -10 2093.57 31.2657  -2
  -2  11 -10 2093.57 31.2657   1
   2 -11  11 252.830 22.3860  -2
   2 -11  11 252.830 22.3860   1
   2  11  12 142.922 21.8795  -2
   2  11  12 142.922 21.8795   1
   2 -11  13-94.3178 72.2126   1
  -2 -11 -13 79.9273 21.1257  -2
  -2 -11 -13 79.9273 21.1257   1
   2  11  14 118.794 51.7526   1
   2  11  14 383.903 24.8738  -2
   2  11  14 383.903 24.8738   1
   2  11  15 20.0545 34.8971   1
  -2 -11 -15 104.689 25.0706  -2
  -2 -11 -15 104.689 25.0706   1
   2 -11  16-17.7844 28.1365   1
  -2 -11 -16 133.328 31.8691  -2
  -2 -11 -16 133.328 31.8691   1
  -2 -12  16-33.8219 42.0471   1
  -2  12  16 10.3071 20.3576  -2
  -2  12  16 10.3071 20.3576   1
  -2 -12  15 118.978 46.7062   1
  -2  12  15 222.753 32.8965  -2
  -2  12  15 222.753 32.8965   1
  -2 -12  14 44.5868 77.1903   1
  -2  12  14 254.493 24.6347  -2
  -2  12  14 254.493 24.6347   1
   2  12 -13 210.548 28.8124  -2
   2  12 -13 210.548 28.8124   1
  -2  12  12 69.8355 23.9778  -2
  -2  12  12 69.8355 23.9778   1
  -2 -12  11 2343.03 36.5732  -2
  -2 -12  11 2343.03 36.5732   1
   2  12 -10 127.756 22.5158  -2
   2  12 -10 127.756 22.5158   1
  -2 -12   9 753.721 99.0226   1
   2  12  -9 2026.14 32.2914  -2
   2  12  -9 2026.14 32.2914   1
   2  12  -8 102.864 23.0662  -2
   2  12  -8 102.864 23.0662   1
   2 -12  -7 33.3857 20.1609  -2
   2 -12  -7 33.3857 20.1609   1
  -2 -12   6 4452.80 37.3087  -2
  -2 -12   6 4452.80 37.3087   1
   2  12  -5 556.609 28.1336  -2
   2  12  -5 556.609 28.1336   1
  -2 -12   4 59.3154 20.3997  -2
  -2 -12   4 59.3154 20.3997   1
  -2  12   3 2311.83 33.8062  -2
  -2  12   3 2311.83 33.8062   1
  -2  12   2 1464.60 30.9788  -2
  -2  12   2 1464.60 30.9788   1
   2  12  -1 15784.7 75.0222  -2
   2  12  -1 15784.7 75.0222   1
   2  12   0 10475.1 62.7486  -2
   2  12   0 10475.1 62.7486   1
  -2  12  -1 7196.41 48.8067  -2
  -2  12  -1 7196.41 48.8067   1
   2 -12   2 67.2018 19.8380  -2
   2 -12   2 67.2018 19.8380   1
   2  12   3 2347.32 30.6796  -2
   2  12   3 2347.32 30.6796   1
   2  12   4 10237.5 62.6637  -2
   2  12   4 10237.5 62.6637   1
   2  12   5 5700.94 47.8626  -2
   2  12   5 5700.94 47.8626   1
  -2 -12  -6 4895.86 37.9404  -2
  -2 -12  -6 4895.86 37.9404   1
  -2  12  -7 252.715 19.0874  -2
  -2  12  -7 252.715 19.0874   1
   2  12   8 4387.70 43.2864  -2
   2  12   8 4387.70 43.2864   1
  -2 -12  -9 1477.85 30.8466  -2
  -2 -12  -9 1477.85 30.8466   1
   2 -12  10 6449.35 49.0826  -2
   2 -12  10 6449.35 49.0826   1
  -2 -12 -11 125.035 21.6409  -2
  -2 -12 -11 125.035 21.6409   1
   2 -12  12 3995.75 40.4106  -2
   2 -12  12 3995.75 40.4106   1
   2 -12  13 303.616 90.1223   1
  -2  12 -13 472.887 26.8190  -2
  -2  12 -13 472.887 26.8190   1
   2 -12  14-2.50582 42.1043   1
   2  12  14 74.6239 26.0099  -2
   2  12  14 74.6239 26.0099   1
   2 -12  15 30.0632 33.5246   1
  -2  12 -15 31.9195 22.8024  -2
  -2  12 -15 31.9195 22.8024   1
   2 -12  16 52.2212 48.1921   1
  -2  12 -16 310.878 30.3773  -2
  -2  12 -16 310.878 30.3773   1
  -2 -13  16 15.5678 40.5972   1
  -2 -13  16 109.377 23.8588  -2
  -2 -13  16 109.377 23.8588   1
  -2  13  15 10.3472 35.2257   1
   2  13 -15 124.518 37.7281  -2
   2  13 -15 124.518 37.7281   1
  -2 -13  14 71.7472 68.6277   1
   2 -13 -14 106.880 20.9031  -2
   2 -13 -14 106.880 20.9031   1
  -2 -13  13 285.429 88.5421   1
   2  13 -13 635.602 32.3945  -2
   2  13 -13 635.602 32.3945   1
  -2 -13  12 135.254 27.5855  -2
  -2 -13  12 135.254 27.5855   1
   2  13 -11 989.604 31.7671  -2
   2  13 -11 989.604 31.7671   1
  -2  13  10 4879.22 46.2747  -2
  -2  13  10 4879.22 46.2747   1
  -2 -13   9 1035.73 88.7926   1
  -2  13   9 1938.90 33.1407  -2
  -2  13   9 1938.90 33.1407   1
   2 -13  -8 968.430 27.1583  -2
   2 -13  -8 968.430 27.1583   1
   2 -13  -7 7239.41 54.0422  -2
   2 -13  -7 7239.41 54.0422   1
  -2 -13   6 2141.30 31.1433  -2
  -2 -13   6 2141.30 31.1433   1
   2  13  -5 741.158 23.4564  -2
   2  13  -5 741.158 23.4564   1
   2 -13  -4 21782.0 95.7388  -2
   2 -13  -4 21782.0 95.7388   1
  -2 -13   3 7299.45 55.2005  -2
  -2 -13   3 7299.45 55.2005   1
  -2 -13   2 22059.3 99.6200  -2
  -2 -13   2 22059.3 99.6200   1
   2 -13  -1 8140.59 62.9175  -2
   2 -13  -1 8140.59 62.9175   1
   2 -13   0 1374.78 34.5711  -2
   2 -13   0 1374.78 34.5711   1
  -2  13  -1 4419.58 41.8104  -2
  -2  13  -1 4419.58 41.8104   1
  -2 -13  -2 60.2855 21.3296  -2
  -2 -13  -2 60.2855 21.3296   1
  -2  13  -3 1044.48 29.0935  -2
  -2  13  -3 1044.48 29.0935   1
  -2  13  -4 2516.40 39.2646  -2
  -2  13  -4 2516.40 39.2646   1
   2  13   5 1409.52 27.0178  -2
   2  13   5 1409.52 27.0178   1
  -2  13  -6 642.507 24.0359  -2
  -2  13  -6 642.507 24.0359   1
  -2  13  -7 1822.81 30.6613  -2
  -2  13  -7 1822.81 30.6613   1
  -2 -13  -8 364.296 26.7764  -2
  -2 -13  -8 364.296 26.7764   1
  -2 -13  -9 5714.79 47.3925  -2
  -2 -13  -9 5714.79 47.3925   1
  -2  13 -10 1198.03 28.8876  -2
  -2  13 -10 1198.03 28.8876   1
   2 -13  11 75.7955 22.3448  -2
   2 -13  11 75.7955 22.3448   1
   2 -13  12 6.73519 81.5209   1
  -2 -13 -12 50.9895 20.9084  -2
  -2 -13 -12 50.9895 20.9084   1
   2 -13  13-6.12356 70.7651   1
   2 -13  13 84.0263 23.3452  -2
   2 -13  13 84.0263 23.3452   1
   2  13  14 41.6098 37.5741   1
   2  13  14 131.111 21.2803  -2
   2  13  14 131.111 21.2803   1
   2  13  15-6.60823 27.5587   1
  -2 -13 -15 115.313 24.3162  -2
  -2 -13 -15 115.313 24.3162   1
   2 -13  16 12.4695 30.1004   1
   2 -13  16 46.0764 29.2891  -2
   2 -13  16 46.0764 29.2891   1
  -2 -14  15-12.9564 37.6509   1
  -2 -14  15 101.186 26.9907  -2
  -2 -14  15 101.186 26.9907   1
  -2 -14  14 4.61589 58.5293   1
  -2 -14  14 77.5028 26.0577  -2
  -2 -14  14 77.5028 26.0577   1
  -2 -14  13 95.6920 74.0999   1
   2 -14 -13 182.046 28.1099  -2
   2 -14 -13 182.046 28.1099   1
  -2 -14  12 582.985 100.320   1
  -2  14  12 1210.39 35.1367  -2
  -2  14  12 1210.39 35.1367   1
   2  14 -11 2552.81 41.7926  -2
   2  14 -11 2552.81 41.7926   1
   2 -14 -10 1539.85 34.9377  -2
   2 -14 -10 1539.85 34.9377   1
  -2 -14   9 135.004 122.473   1
   2  14  -9 77.5248 22.6349  -2
   2  14  -9 77.5248 22.6349   1
  -2  14   8 273.665 24.3150  -2
  -2  14   8 273.665 24.3150   1
   2  14  -7 482.498 26.8806  -2
   2  14  -7 482.498 26.8806   1
   2  14  -6 714.861 25.1737  -2
   2  14  -6 714.861 25.1737   1
   2  14  -5 51.1419 18.8114  -2
   2  14  -5 51.1419 18.8114   1
  -2 -14   4 58.4694 19.4405  -2
  -2 -14   4 58.4694 19.4405   1
  -2  14   3 157.631 22.6162  -2
  -2  14   3 157.631 22.6162   1
   2 -14  -2 4293.05 48.2009  -2
   2 -14  -2 4293.05 48.2009   1
   2  14  -1 7028.28 66.7957  -2
   2  14  -1 7028.28 66.7957   1
   2 -14   0 4519.06 53.9167  -2
   2 -14   0 4519.06 53.9167   1
  -2  14  -1 10131.3 65.3353  -2
  -2  14  -1 10131.3 65.3353   1
   2 -14   2 5907.81 51.8364  -2
   2 -14   2 5907.81 51.8364   1
   2 -14   3 4095.59 45.8717  -2
   2 -14   3 4095.59 45.8717   1
   2 -14   4 62.6196 20.9845  -2
   2 -14   4 62.6196 20.9845   1
  -2  14  -5 146.628 18.4029  -2
  -2  14  -5 146.628 18.4029   1
   2 -14   6 2398.03 33.1357  -2
   2 -14   6 2398.03 33.1357   1
   2  14   7 3278.26 39.0075  -2
   2  14   7 3278.26 39.0075   1
  -2  14  -8 743.792 28.1352  -2
  -2  14  -8 743.792 28.1352   1
   2 -14   9 48.0840 25.0908  -2
   2 -14   9 48.0840 25.0908   1
   2 -14  10 173.779 24.4805  -2
   2 -14  10 173.779 24.4805   1
  -2  14 -11 77.9049 23.0640  -2
  -2  14 -11 77.9049 23.0640   1
   2 -14  12 32.2171 73.5676   1
  -2  14 -12 34.9222 23.8642  -2
  -2  14 -12 34.9222 23.8642   1
   2 -14  13-5.72444 67.0600   1
  -2 -14 -13 161.086 26.5507  -2
  -2 -14 -13 161.086 26.5507   1
   2  14  14-4.24729 34.1756   1
   2  14  14 73.9760 24.0207  -2
   2  14  14 73.9760 24.0207   1
   2  14  15 24.0532 37.9749   1
   2  14  15 25.5269 23.8735  -2
   2  14  15 25.5269 23.8735   1
  -2 -15  15 53.3535 23.1900  -2
  -2 -15  15 53.3535 23.1900   1
   2  15 -14 154.304 29.5654  -2
   2  15 -14 154.304 29.5654   1
   2 -15 -13 22.5149 29.5238  -2
   2 -15 -13 22.5149 29.5238   1
   2  15 -12 108.185 29.9137  -2
   2  15 -12 108.185 29.9137   1
   2  15 -11 1502.21 35.0078  -2
   2  15 -11 1502.21 35.0078   1
  -2 -15  10 4518.44 54.8960  -2
  -2 -15  10 4518.44 54.8960   1
  -2 -15   9 478.977 136.677   1
   2  15  -9 841.493 29.2234  -2
   2  15  -9 841.493 29.2234   1
  -2 -15   8 758.663 136.947   1
   2  15  -8 1294.24 31.5090  -2
   2  15  -8 1294.24 31.5090   1
  -2  15   7 205.853 24.7577  -2
  -2  15   7 205.853 24.7577   1
  -2 -15   6 1723.97 30.8979  -2
  -2 -15   6 1723.97 30.8979   1
   2 -15  -5 141.537 20.0302  -2
   2 -15  -5 141.537 20.0302   1
  -2 -15   4 1179.95 23.3486  -2
  -2 -15   4 1179.95 23.3486   1
   2 -15  -3 3461.36 30.9055  -2
   2 -15  -3 3461.36 30.9055   1
   2  15  -2 279.777 25.8781  -2
   2  15  -2 279.777 25.8781   1
   2 -15  -1 449.592 27.2356  -2
   2 -15  -1 449.592 27.2356   1
  -2 -15   0 271.879 28.1217  -2
  -2 -15   0 271.879 28.1217   1
   2  15   1 2405.56 42.5975  -2
   2  15   1 2405.56 42.5975   1
   2  15   2 5335.82 55.9304  -2
   2  15   2 5335.82 55.9304   1
  -2 -15  -3 331.890 19.6376  -2
  -2 -15  -3 331.890 19.6376   1
   2 -15   4 46.1213 20.4498  -2
   2 -15   4 46.1213 20.4498   1
  -2 -15  -5 528.844 22.8442  -2
  -2 -15  -5 528.844 22.8442   1
  -2  15  -6 145.671 19.7163  -2
  -2  15  -6 145.671 19.7163   1
   2 -15   7 61.5665 22.2609  -2
   2 -15   7 61.5665 22.2609   1
  -2  15  -8 1513.73 33.8516  -2
  -2  15  -8 1513.73 33.8516   1
   2 -15   9 1200.29 109.988   1
   2 -15   9 2373.94 37.3477  -2
   2 -15   9 2373.94 37.3477   1
   2 -15  10 107.754 78.1111   1
  -2  15 -10 44.0070 25.1190  -2
  -2  15 -10 44.0070 25.1190   1
  -2  15 -11 120.797 24.8720  -2
  -2  15 -11 120.797 24.8720   1
   2 -15  12 309.455 85.7198   1
   2  15  12 1106.36 32.3640  -2
   2  15  12 1106.36 32.3640   1
   2 -15  13 435.900 62.4735   1
   2  15  13 1161.95 33.1744  -2
   2  15  13 1161.95 33.1744   1
   2 -15  14 162.197 37.8873   1
   2  15  14 451.219 30.2000  -2
   2  15  14 451.219 30.2000   1
   2 -15  15 47.9294 37.1563   1
  -2 -15 -15 84.9922 25.1523  -2
  -2 -15 -15 84.9922 25.1523   1
  -2 -16  15 26.9278 30.6826  -2
  -2 -16  15 26.9278 30.6826   1
  -2  16  14-36.0861 58.2753   1
   2 -16 -14 92.9873 28.5523  -2
   2 -16 -14 92.9873 28.5523   1
  -2  16  13 261.422 24.2659  -2
  -2  16  13 261.422 24.2659   1
   2  16 -12 156.969 28.9219  -2
   2  16 -12 156.969 28.9219   1
   2  16 -11 108.338 26.5065  -2
   2  16 -11 108.338 26.5065   1
   2  16 -10 6319.59 61.2468  -2
   2  16 -10 6319.59 61.2468   1
  -2 -16   9 484.853 136.408   1
   2  16  -9 997.413 31.9014  -2
   2  16  -9 997.413 31.9014   1
   2 -16  -8 12.4799 55.1609   1
   2  16  -8 226.179 23.7171  -2
   2  16  -8 226.179 23.7171   1
  -2 -16   7 141.626 25.5968  -2
  -2 -16   7 141.626 25.5968   1
  -2 -16   6 1307.51 30.9247  -2
  -2 -16   6 1307.51 30.9247   1
  -2  16   5 162.915 18.7980  -2
  -2  16   5 162.915 18.7980   1
   2 -16  -4 616.893 21.8531  -2
   2 -16  -4 616.893 21.8531   1
  -2  16   3 1206.16 23.3432  -2
  -2  16   3 1206.16 23.3432   1
   2  16  -2 610.842 22.6818  -2
   2  16  -2 610.842 22.6818   1
   2 -16  -1 665.211 20.4033  -2
   2 -16  -1 665.211 20.4033   1
   2  16   0 95.0965 17.8644  -2
   2  16   0 95.0965 17.8644   1
  -2 -16  -1 29.1298 16.0935  -2
  -2 -16  -1 29.1298 16.0935   1
  -2  16  -2 3896.39 35.6483  -2
  -2  16  -2 3896.39 35.6483   1
   2 -16   3 1115.92 25.3205  -2
   2 -16   3 1115.92 25.3205   1
  -2  16  -4 6999.47 48.0254  -2
  -2  16  -4 6999.47 48.0254   1
  -2 -16  -5 95.8205 22.5119  -2
  -2 -16  -5 95.8205 22.5119   1
   2 -16   6 1480.71 31.7339  -2
   2 -16   6 1480.71 31.7339   1
  -2  16  -7 17.1352 24.0291  -2
  -2  16  -7 17.1352 24.0291   1
  -2  16  -8 496.642 30.0315  -2
  -2  16  -8 496.642 30.0315   1
  -2 -16  -9 54.7489 57.7068   1
  -2  16  -9 59.2402 23.1253  -2
  -2  16  -9 59.2402 23.1253   1
  -2  16 -10 173.074 26.2544  -2
  -2  16 -10 173.074 26.2544   1
   2 -16  11 966.620 30.1509  -2
   2 -16  11 966.620 30.1509   1
   2 -16  12 22.4159 68.0550   1
  -2  16 -12 114.217 24.5502  -2
  -2  16 -12 114.217 24.5502   1
   2 -16  13 4.72874 59.4247   1
   2  16  13 54.2468 22.0515  -2
   2  16  13 54.2468 22.0515   1
   2  16  14 103.528 39.2678   1
  -2  16 -14 329.706 28.1932  -2
  -2  16 -14 329.706 28.1932   1
   2  16  15-3.64714 58.6553   1
   2 -16  15 164.942 28.8870  -2
   2 -16  15 164.942 28.8870   1
   2  17 -14 71.3851 31.0982  -2
   2  17 -14 71.3851 31.0982   1
  -2  17  13 48.8043 27.4339  -2
  -2  17  13 48.8043 27.4339   1
   2  17 -12 65.1486 25.5467  -2
   2  17 -12 65.1486 25.5467   1
   2 -17 -11 214.180 25.9519  -2
   2 -17 -11 214.180 25.9519   1
   2  17 -10 68.4302 26.0504  -2
   2  17 -10 68.4302 26.0504   1
   2  17  -9 1368.96 37.4302  -2
   2  17  -9 1368.96 37.4302   1
  -2 -17   8 525.283 129.608   1
  -2 -17   8 640.661 31.7088  -2
  -2 -17   8 640.661 31.7088   1
   2 -17  -7 104.100 28.7241  -2
   2 -17  -7 104.100 28.7241   1
   2  17  -6 30.6966 21.3487  -2
   2  17  -6 30.6966 21.3487   1
  -2 -17   5 575.954 25.2234  -2
  -2 -17   5 575.954 25.2234   1
   2 -17  -4 323.916 20.0196  -2
   2 -17  -4 323.916 20.0196   1
  -2  17   3 279.582 18.0824  -2
  -2  17   3 279.582 18.0824   1
   2 -17  -2 927.136 25.0320  -2
   2 -17  -2 927.136 25.0320   1
   2 -17  -1 765.547 22.0489  -2
   2 -17  -1 765.547 22.0489   1
   2 -17   0 2090.56 28.7547  -2
   2 -17   0 2090.56 28.7547   1
   2 -17   1 1293.22 25.6520  -2
   2 -17   1 1293.22 25.6520   1
  -2 -17  -2 691.424 23.0295  -2
  -2 -17  -2 691.424 23.0295   1
   2  17   3 1772.71 28.6239  -2
   2  17   3 1772.71 28.6239   1
  -2 -17  -4 56.0189 20.7496  -2
  -2 -17  -4 56.0189 20.7496   1
  -2 -17  -5 4736.79 44.9303  -2
  -2 -17  -5 4736.79 44.9303   1
  -2 -17  -6 429.123 26.4658  -2
  -2 -17  -6 429.123 26.4658   1
   2 -17   7 81.9514 23.5204  -2
   2 -17   7 81.9514 23.5204   1
   2 -17   8 999.542 35.1724  -2
   2 -17   8 999.542 35.1724   1
  -2 -17  -9 364.795 68.3386   1
  -2 -17  -9 1104.57 34.8032  -2
  -2 -17  -9 1104.57 34.8032   1
  -2  17 -10 5029.89 48.1504  -2
  -2  17 -10 5029.89 48.1504   1
  -2 -17 -11 527.732 28.2163  -2
  -2 -17 -11 527.732 28.2163   1
  -2  17 -12 95.6016 23.0833  -2
  -2  17 -12 95.6016 23.0833   1
   2  17  13 179.055 21.3677  -2
   2  17  13 179.055 21.3677   1
   2 -17  14 1098.63 33.7240  -2
   2 -17  14 1098.63 33.7240   1
   2 -18 -14 76.3641 29.9936  -2
   2 -18 -14 76.3641 29.9936   1
   2  18 -13 146.115 29.4459  -2
   2  18 -13 146.115 29.4459   1
   2  18 -12 129.304 28.6471  -2
   2  18 -12 129.304 28.6471   1
   2  18 -11 74.5444 26.3651  -2
   2  18 -11 74.5444 26.3651   1
   2  18 -10 257.650 30.0572  -2
   2  18 -10 257.650 30.0572   1
   2  18  -9 1142.00 35.8206  -2
   2  18  -9 1142.00 35.8206   1
   2  18  -8 729.205 34.0912  -2
   2  18  -8 729.205 34.0912   1
  -2 -18   7 843.376 145.864   1
  -2  18   7 1672.75 42.4005  -2
  -2  18   7 1672.75 42.4005   1
   2  18  -6 184.714 29.4898  -2
   2  18  -6 184.714 29.4898   1
   2  18  -5 91.9953 23.2797  -2
   2  18  -5 91.9953 23.2797   1
   2 -18  -4 285.304 21.5219  -2
   2 -18  -4 285.304 21.5219   1
   2  18  -3 83.6261 17.9874  -2
   2  18  -3 83.6261 17.9874   1
   2 -18  -2 1798.74 29.7406  -2
   2 -18  -2 1798.74 29.7406   1
  -2 -18   1 348.036 20.7565  -2
  -2 -18   1 348.036 20.7565   1
   2 -18   0 170.611 20.0680  -2
   2 -18   0 170.611 20.0680   1
   2 -18   1 176.310 20.1445  -2
   2 -18   1 176.310 20.1445   1
   2  18   2 134.898 20.9765  -2
   2  18   2 134.898 20.9765   1
   2  18   3 164.672 23.1319  -2
   2  18   3 164.672 23.1319   1
  -2 -18  -4 300.059 22.1395  -2
  -2 -18  -4 300.059 22.1395   1
   2  18   5 2363.11 37.7330  -2
   2  18   5 2363.11 37.7330   1
  -2 -18  -6 6834.54 57.8620  -2
  -2 -18  -6 6834.54 57.8620   1
  -2  18  -7 2005.95 41.3656  -2
  -2  18  -7 2005.95 41.3656   1
  -2 -18  -8 28.4469 28.4016  -2
  -2 -18  -8 28.4469 28.4016   1
   2 -18   9 537.026 29.6289  -2
   2 -18   9 537.026 29.6289   1
  -2 -18 -10 105.941 23.7724  -2
  -2 -18 -10 105.941 23.7724   1
  -2 -18 -11 553.142 27.8003  -2
  -2 -18 -11 553.142 27.8003   1
  -2 -18 -12 120.909 23.9054  -2
  -2 -18 -12 120.909 23.9054   1
  -2 -18 -13 79.9871 22.7332  -2
  -2 -18 -13 79.9871 22.7332   1
   2  18  14-60.7501 61.3808   1
   2 -18  14 166.788 24.6303  -2
   2 -18  14 166.788 24.6303   1
   2 -19 -14 7.88459 19.4690  -2
   2 -19 -14 7.88459 19.4690   1
   2  19 -13 298.797 30.8637  -2
   2  19 -13 298.797 30.8637   1
  -2 -19  12 82.7392 28.2085  -2
  -2 -19  12 82.7392 28.2085   1
  -2 -19  11 1220.69 32.0447  -2
  -2 -19  11 1220.69 32.0447   1
   2 -19 -10 110.930 29.0678  -2
   2 -19 -10 110.930 29.0678   1
  -2 -19   9 88.0896 29.7187  -2
  -2 -19   9 88.0896 29.7187   1
   2  19  -8 3124.46 50.6442  -2
   2  19  -8 3124.46 50.6442   1
  -2 -19   7 1216.03 40.7206  -2
  -2 -19   7 1216.03 40.7206   1
   2  19  -6 2115.83 45.0577  -2
   2  19  -6 2115.83 45.0577   1
  -2 -19   5 220.823 28.2331  -2
  -2 -19   5 220.823 28.2331   1
   2 -19  -4 184.999 20.8619  -2
   2 -19  -4 184.999 20.8619   1
   2 -19  -3 169.902 21.1152  -2
   2 -19  -3 169.902 21.1152   1
  -2  19   2 500.998 21.3711  -2
  -2  19   2 500.998 21.3711   1
   2 -19  -1 561.353 23.4194  -2
   2 -19  -1 561.353 23.4194   1
  -2 -19   0 1179.38 28.3181  -2
  -2 -19   0 1179.38 28.3181   1
   2 -19   1 49.8317 21.5870  -2
   2 -19   1 49.8317 21.5870   1
   2  19   2 980.489 28.2953  -2
   2  19   2 980.489 28.2953   1
   2  19   3 746.248 29.2643  -2
   2  19   3 746.248 29.2643   1
   2 -19   4 4903.16 47.8744  -2
   2 -19   4 4903.16 47.8744   1
  -2  19  -5 23202.6 99.0864  -2
  -2  19  -5 23202.6 99.0864   1
   2 -19   6 4795.62 50.2169  -2
   2 -19   6 4795.62 50.2169   1
   2  19   7 3964.78 54.5558  -2
   2  19   7 3964.78 54.5558   1
   2 -19   8 77.3121 29.1141  -2
   2 -19   8 77.3121 29.1141   1
   2 -19   9 1262.22 36.7202  -2
   2 -19   9 1262.22 36.7202   1
  -2  19 -10 1063.50 31.5238  -2
  -2  19 -10 1063.50 31.5238   1
  -2  19 -11 162.851 24.0893  -2
  -2  19 -11 162.851 24.0893   1
  -2  19 -12 1727.03 33.8659  -2
  -2  19 -12 1727.03 33.8659   1
   2 -19  13 161.393 30.7184  -2
   2 -19  13 161.393 30.7184   1
  -2 -19 -14-39.1516 23.1808  -2
  -2 -19 -14-39.1516 23.1808   1
  -2 -20  13 327.094 31.8675  -2
  -2 -20  13 327.094 31.8675   1
  -2 -20  12 363.154 29.6077  -2
  -2 -20  12 363.154 29.6077   1
   2  20 -11 134.192 25.1400  -2
   2  20 -11 134.192 25.1400   1
  -2 -20  10 740.102 31.3543  -2
  -2 -20  10 740.102 31.3543   1
   2  20  -9 805.310 35.9243  -2
   2  20  -9 805.310 35.9243   1
   2  20  -8 126.182 33.2676  -2
   2  20  -8 126.182 33.2676   1
  -2 -20   7 1572.08 47.5235  -2
  -2 -20   7 1572.08 47.5235   1
   2  20  -6 243.894 34.6821  -2
   2  20  -6 243.894 34.6821   1
  -2 -20   5 5.61948 71.3711   1
  -2 -20   5 529.458 30.9205  -2
  -2 -20   5 529.458 30.9205   1
  -2  20   4 3944.48 49.2917  -2
  -2  20   4 3944.48 49.2917   1
   2  20  -3 64.8870 19.7585  -2
   2  20  -3 64.8870 19.7585   1
  -2  20   2 68.7839 20.0603  -2
  -2  20   2 68.7839 20.0603   1
   2 -20  -1 37.1463 21.4644  -2
   2 -20  -1 37.1463 21.4644   1
   2 -20   0 516.186 26.0078  -2
   2 -20   0 516.186 26.0078   1
  -2  20  -1 42.5345 23.0706  -2
  -2  20  -1 42.5345 23.0706   1
  -2 -20  -2 2335.06 38.4598  -2
  -2 -20  -2 2335.06 38.4598   1
  -2 -20  -3 1666.11 36.3809  -2
  -2 -20  -3 1666.11 36.3809   1
   2 -20   4-5.50058 64.4853   1
   2  20   4 47.3183 28.4483  -2
   2  20   4 47.3183 28.4483   1
  -2  20  -5 4278.27 53.2710  -2
  -2  20  -5 4278.27 53.2710   1
  -2  20  -6 94.4097 33.9998  -2
  -2  20  -6 94.4097 33.9998   1
   2  20   7 2482.98 50.9449  -2
   2  20   7 2482.98 50.9449   1
   2 -20   8 271.657 34.7554  -2
   2 -20   8 271.657 34.7554   1
  -2 -20  -9 73.1454 25.4470  -2
  -2 -20  -9 73.1454 25.4470   1
  -2  20 -10 70.8942 24.2718  -2
  -2  20 -10 70.8942 24.2718   1
  -2  20 -11 800.215 29.1521  -2
  -2  20 -11 800.215 29.1521   1
   2  20  12 21.0471 63.8238   1
  -2  20 -12 423.012 31.6210  -2
  -2  20 -12 423.012 31.6210   1
   2  20  13 7.47949 43.8929   1
  -2  20 -13 132.512 25.8471  -2
  -2  20 -13 132.512 25.8471   1
  -2 -21  13 162.473 24.4485  -2
  -2 -21  13 162.473 24.4485   1
   2  21 -12 293.699 28.9696  -2
   2  21 -12 293.699 28.9696   1
   2  21 -11 337.868 29.0458  -2
   2  21 -11 337.868 29.0458   1
   2  21 -10 425.517 28.7853  -2
   2  21 -10 425.517 28.7853   1
   2  21  -9 1227.19 36.4293  -2
   2  21  -9 1227.19 36.4293   1
  -2 -21   8 403.742 80.6615   1
  -2 -21   8 878.342 42.6370  -2
  -2 -21   8 878.342 42.6370   1
  -2 -21   7 62.9994 31.8031  -2
  -2 -21   7 62.9994 31.8031   1
   2  21  -6 350.430 36.6688  -2
   2  21  -6 350.430 36.6688   1
  -2 -21   5 522.224 80.0642   1
  -2 -21   5 1049.27 39.9468  -2
  -2 -21   5 1049.27 39.9468   1
   2  21  -4 1926.85 39.0750  -2
   2  21  -4 1926.85 39.0750   1
  -2 -21   3 185.870 25.0765  -2
  -2 -21   3 185.870 25.0765   1
  -2  21   2 38.2323 20.4192  -2
  -2  21   2 38.2323 20.4192   1
   2  21  -1 638.573 29.8775  -2
   2  21  -1 638.573 29.8775   1
  -2 -21   0 950.254 30.6414  -2
  -2 -21   0 950.254 30.6414   1
   2  21   1 26.5637 25.1522  -2
   2  21   1 26.5637 25.1522   1
  -2 -21  -2 10.1272 25.8045  -2
  -2 -21  -2 10.1272 25.8045   1
  -2 -21  -3 76.5236 28.0819  -2
  -2 -21  -3 76.5236 28.0819   1
   2  21   4 1420.95 36.9065  -2
   2  21   4 1420.95 36.9065   1
  -2 -21  -5 1525.31 45.2663  -2
  -2 -21  -5 1525.31 45.2663   1
   2 -21   6 63.7244 36.8290  -2
   2 -21   6 63.7244 36.8290   1
  -2  21  -7 1937.01 47.4909  -2
  -2  21  -7 1937.01 47.4909   1
  -2  21  -8 97.8066 29.6560  -2
  -2  21  -8 97.8066 29.6560   1
   2 -21   9 198.288 28.4066  -2
   2 -21   9 198.288 28.4066   1
  -2 -21 -10 163.410 24.0891  -2
  -2 -21 -10 163.410 24.0891   1
   2 -21  11 76.6847 23.9734  -2
   2 -21  11 76.6847 23.9734   1
   2  21  12 13.6507 47.3199   1
  -2  21 -12 48.8817 23.5682  -2
  -2  21 -12 48.8817 23.5682   1
  -2  21 -13 10.5579 22.6732  -2
  -2  21 -13 10.5579 22.6732   1
  -2 -22  12 206.591 24.8493  -2
  -2 -22  12 206.591 24.8493   1
  -2 -22  11 50.4884 24.4832  -2
  -2 -22  11 50.4884 24.4832   1
   2  22 -10 541.061 28.3400  -2
   2  22 -10 541.061 28.3400   1
   2 -22  -9 100.673 29.8821  -2
   2 -22  -9 100.673 29.8821   1
   2  22  -8 23.3982 32.7180  -2
   2  22  -8 23.3982 32.7180   1
   2  22  -7 479.831 36.1838  -2
   2  22  -7 479.831 36.1838   1
  -2 -22   6 5.74269 68.0718   1
  -2 -22   6 193.180 34.3721  -2
  -2 -22   6 193.180 34.3721   1
   2  22  -5 332.963 31.9442  -2
   2  22  -5 332.963 31.9442   1
  -2 -22   4 431.786 34.9810  -2
  -2 -22   4 431.786 34.9810   1
   2  22  -3 806.209 41.1010  -2
   2  22  -3 806.209 41.1010   1
   2  22  -2 171.883 25.7255  -2
   2  22  -2 171.883 25.7255   1
  -2 -22   1 35.6930 25.6571  -2
  -2 -22   1 35.6930 25.6571   1
   2  22   0 67.9777 29.8606  -2
   2  22   0 67.9777 29.8606   1
   2  22   1 423.740 32.3519  -2
   2  22   1 423.740 32.3519   1
  -2 -22  -2 725.850 36.0277  -2
  -2 -22  -2 725.850 36.0277   1
  -2  22  -3 7.52983 33.8469  -2
  -2  22  -3 7.52983 33.8469   1
   2 -22   4 1990.43 46.5182  -2
   2 -22   4 1990.43 46.5182   1
   2 -22   5 85.0303 32.0179  -2
   2 -22   5 85.0303 32.0179   1
   2 -22   6 85.5918 36.7344  -2
   2 -22   6 85.5918 36.7344   1
   2 -22   7 54.0845 36.5856  -2
   2 -22   7 54.0845 36.5856   1
  -2 -22  -8 515.724 72.1294   1
   2  22   8 1074.80 34.9511  -2
   2  22   8 1074.80 34.9511   1
  -2  22  -9 260.812 26.2871  -2
  -2  22  -9 260.812 26.2871   1
  -2  22 -10 51.5712 23.7641  -2
  -2  22 -10 51.5712 23.7641   1
  -2 -22 -11 75.0087 26.9048  -2
  -2 -22 -11 75.0087 26.9048   1
  -2 -22 -12 61.4361 23.0936  -2
  -2 -22 -12 61.4361 23.0936   1
  -2 -23  12 73.6285 37.4206   1
  -2 -23  11 386.260 60.4671   1
   2 -23 -11 499.093 28.1221  -2
   2 -23 -11 499.093 28.1221   1
  -2 -23  10 237.192 25.7053  -2
  -2 -23  10 237.192 25.7053   1
   2  23  -9 385.240 29.7588  -2
   2  23  -9 385.240 29.7588   1
   2  23  -8 296.645 29.5506  -2
   2  23  -8 296.645 29.5506   1
  -2 -23   7 21.8152 27.3383  -2
  -2 -23   7 21.8152 27.3383   1
   2  23  -6 2152.63 46.9265  -2
   2  23  -6 2152.63 46.9265   1
  -2 -23   5 628.045 37.1246  -2
  -2 -23   5 628.045 37.1246   1
   2 -23  -4 98.9991 29.4510  -2
   2 -23  -4 98.9991 29.4510   1
   2 -23  -3 125.533 35.7759  -2
   2 -23  -3 125.533 35.7759   1
   2 -23  -2 121.499 39.1139  -2
   2 -23  -2 121.499 39.1139   1
   2 -23  -1 108.685 29.4552  -2
   2 -23  -1 108.685 29.4552   1
  -2  23   0 541.600 36.2703  -2
  -2  23   0 541.600 36.2703   1
  -2 -23  -1 671.671 40.6994  -2
  -2 -23  -1 671.671 40.6994   1
  -2  23  -2 1172.12 48.4603  -2
  -2  23  -2 1172.12 48.4603   1
  -2  23  -3 134.265 38.0268  -2
  -2  23  -3 134.265 38.0268   1
  -2 -23  -4 862.114 44.6521  -2
  -2 -23  -4 862.114 44.6521   1
   2 -23   5 1300.27 43.7365  -2
   2 -23   5 1300.27 43.7365   1
  -2  23  -6 493.088 41.9264  -2
  -2  23  -6 493.088 41.9264   1
  -2  23  -7 328.726 41.8950  -2
  -2  23  -7 328.726 41.8950   1
  -2  23  -8 432.755 33.7893  -2
  -2  23  -8 432.755 33.7893   1
  -2  23  -9 47.4348 20.4875  -2
  -2  23  -9 47.4348 20.4875   1
  -2  23 -10 167.214 24.7857  -2
  -2  23 -10 167.214 24.7857   1
   2 -23  11 196.404 23.3783  -2
   2 -23  11 196.404 23.3783   1
   2  24 -11 20.1114 23.7282  -2
   2  24 -11 20.1114 23.7282   1
   2  24 -10 180.001 24.5221  -2
   2  24 -10 180.001 24.5221   1
   2 -24  -9 207.153 25.5370  -2
   2 -24  -9 207.153 25.5370   1
   2  24  -8 89.0466 27.0503  -2
   2  24  -8 89.0466 27.0503   1
   2  24  -7 35.7487 25.3888  -2
   2  24  -7 35.7487 25.3888   1
  -2 -24   6 1.44482 33.1771  -2
  -2 -24   6 1.44482 33.1771   1
  -2 -24   5 18.3188 30.0926  -2
  -2 -24   5 18.3188 30.0926   1
   2 -24  -4 607.847 42.0949  -2
   2 -24  -4 607.847 42.0949   1
   2 -24  -3 75.3314 36.1522  -2
   2 -24  -3 75.3314 36.1522   1
  -2 -24   2 366.293 40.3715  -2
  -2 -24   2 366.293 40.3715   1
  -2 -24   1 38.6434 35.3280  -2
  -2 -24   1 38.6434 35.3280   1
   2  24   0 69.0582 32.9781  -2
   2  24   0 69.0582 32.9781   1
  -2 -24  -1 47.8570 34.9955  -2
  -2 -24  -1 47.8570 34.9955   1
  -2 -24  -2 1285.93 49.2883  -2
  -2 -24  -2 1285.93 49.2883   1
  -2 -24  -3 147.293 42.7154  -2
  -2 -24  -3 147.293 42.7154   1
  -2  24  -4 202.600 43.2821  -2
  -2  24  -4 202.600 43.2821   1
  -2  24  -5 453.037 47.8083  -2
  -2  24  -5 453.037 47.8083   1
   2 -24   6 61.4012 41.5907  -2
   2 -24   6 61.4012 41.5907   1
   2 -24   7 271.087 37.5388  -2
   2 -24   7 271.087 37.5388   1
  -2 -24  -8 44.0516 47.4518   1
   2 -24   8 24.3412 20.9973  -2
   2 -24   8 24.3412 20.9973   1
  -2  24  -9 633.110 32.2477  -2
  -2  24  -9 633.110 32.2477   1
  -2 -24 -10 291.373 25.5605  -2
  -2 -24 -10 291.373 25.5605   1
   2 -24  11 86.6300 40.0973   1
   2 -24  11 230.295 25.1968  -2
   2 -24  11 230.295 25.1968   1
   2  25 -10 81.6671 24.0561  -2
   2  25 -10 81.6671 24.0561   1
   2  25  -9 132.134 24.8822  -2
   2  25  -9 132.134 24.8822   1
  -2 -25   8 85.2780 28.3624  -2
  -2 -25   8 85.2780 28.3624   1
   2 -25  -7 452.702 33.9099  -2
   2 -25  -7 452.702 33.9099   1
   2  25  -6 79.1054 29.9274  -2
   2  25  -6 79.1054 29.9274   1
   2 -25  -5 67.6331 32.2000  -2
   2 -25  -5 67.6331 32.2000   1
   2  25  -4 619.083 51.6419  -2
   2  25  -4 619.083 51.6419   1
   2  25  -3 5.83822 46.4568  -2
   2  25  -3 5.83822 46.4568   1
   2  25  -2 91.1536 43.9110  -2
   2  25  -2 91.1536 43.9110   1
  -2 -25   1 98.8845 31.7690  -2
  -2 -25   1 98.8845 31.7690   1
   2 -25   0 1200.94 45.3013  -2
   2 -25   0 1200.94 45.3013   1
   2 -25   1 335.495 41.6360  -2
   2 -25   1 335.495 41.6360   1
  -2 -25  -2 79.2296 37.5731  -2
  -2 -25  -2 79.2296 37.5731   1
  -2 -25  -3 2702.37 70.2901  -2
  -2 -25  -3 2702.37 70.2901   1
  -2 -25  -4 606.744 54.5828  -2
  -2 -25  -4 606.744 54.5828   1
  -2  25  -5 108.182 48.0362  -2
  -2  25  -5 108.182 48.0362   1
   2 -25   6 583.917 41.8808  -2
   2 -25   6 583.917 41.8808   1
  -2 -25  -7-22.6023 45.8004   1
  -2 -25  -7 65.3187 29.9439  -2
  -2 -25  -7 65.3187 29.9439   1
  -2  25  -8 79.6723 29.0837  -2
  -2  25  -8 79.6723 29.0837   1
   2 -25   9 46.4556 24.4624  -2
   2 -25   9 46.4556 24.4624   1
  -2  25 -10 17.2688 23.2761  -2
  -2  25 -10 17.2688 23.2761   1
   2 -26  -9 10.0145 22.0188  -2
   2 -26  -9 10.0145 22.0188   1
   2  26  -8 28.7001 26.3754  -2
   2  26  -8 28.7001 26.3754   1
   2 -26  -7 53.2285 24.8295  -2
   2 -26  -7 53.2285 24.8295   1
   2 -26  -6 157.527 32.3091  -2
   2 -26  -6 157.527 32.3091   1
   2 -26  -5 56.7599 40.5362  -2
   2 -26  -5 56.7599 40.5362   1
   2  26  -4 309.247 47.2293  -2
   2  26  -4 309.247 47.2293   1
   2 -26  -3 101.955 60.4942  -2
   2 -26  -3 101.955 60.4942   1
  -2 -26   2 394.399 43.7123  -2
  -2 -26   2 394.399 43.7123   1
  -2 -26   1 977.384 48.1585  -2
  -2 -26   1 977.384 48.1585   1
   2 -26   0 534.450 49.1719  -2
   2 -26   0 534.450 49.1719   1
  -2 -26  -1 175.385 37.2376  -2
  -2 -26  -1 175.385 37.2376   1
   2 -26   2 164.435 42.9543  -2
   2 -26   2 164.435 42.9543   1
  -2 -26  -3 28.8082 31.9982  -2
  -2 -26  -3 28.8082 31.9982   1
  -2 -26  -4 38.6815 33.6084  -2
  -2 -26  -4 38.6815 33.6084   1
  -2 -26  -5 301.757 42.8821  -2
  -2 -26  -5 301.757 42.8821   1
   2 -26   6 24.4436 35.2942  -2
   2 -26   6 24.4436 35.2942   1
  -2  26  -7 55.8228 32.4305  -2
  -2  26  -7 55.8228 32.4305   1
  -2  26  -8 191.708 26.7559  -2
  -2  26  -8 191.708 26.7559   1
  -2 -26  -9 52.7262 25.4353  -2
  -2 -26  -9 52.7262 25.4353   1
   2 -27  -8-8.82497 23.8435  -2
   2 -27  -8-8.82497 23.8435   1
   2  27  -7 92.8623 27.9520  -2
   2  27  -7 92.8623 27.9520   1
   2 -27  -6 309.424 80.6537   1
   2  27  -6 362.312 35.4708  -2
   2  27  -6 362.312 35.4708   1
   2  27  -5 47.1267 26.5859  -2
   2  27  -5 47.1267 26.5859   1
   2  27  -4 66.1931 36.1516  -2
   2  27  -4 66.1931 36.1516   1
   2  27  -3 920.937 48.9185  -2
   2  27  -3 920.937 48.9185   1
   2 -27  -2 26.9450 43.0113  -2
   2 -27  -2 26.9450 43.0113   1
  -2 -27   1 80.0237 42.4736  -2
  -2 -27   1 80.0237 42.4736   1
  -2 -27   0 119.112 44.6904  -2
  -2 -27   0 119.112 44.6904   1
  -2 -27  -1 98.3815 44.4315  -2
  -2 -27  -1 98.3815 44.4315   1
  -2 -27  -2 82.2661 46.6350  -2
  -2 -27  -2 82.2661 46.6350   1
  -2 -27  -3 134.293 41.4885  -2
  -2 -27  -3 134.293 41.4885   1
  -2  27  -4 162.797 33.6850  -2
  -2  27  -4 162.797 33.6850   1
  -2 -27  -5 43.0306 31.2868  -2
  -2 -27  -5 43.0306 31.2868   1
  -2 -27  -6-32.5080 41.2197   1
   2 -27   6 14.3794 41.0390  -2
   2 -27   6 14.3794 41.0390   1
  -2 -27  -7 514.768 33.5039  -2
  -2 -27  -7 514.768 33.5039   1
  -2  27  -8 83.9307 25.4436  -2
  -2  27  -8 83.9307 25.4436   1
   2  28  -7 50.8715 36.4986  -2
   2  28  -7 50.8715 36.4986   1
   2  28  -6 182.120 30.1611  -2
   2  28  -6 182.120 30.1611   1
   2 -28  -5 44.4559 32.4818  -2
   2 -28  -5 44.4559 32.4818   1
   2  28  -4 243.491 36.0416  -2
   2  28  -4 243.491 36.0416   1
  -2 -28   3 398.062 41.2608  -2
  -2 -28   3 398.062 41.2608   1
  -2 -28   2 642.882 62.3005  -2
  -2 -28   2 642.882 62.3005   1
  -2 -28   1 160.364 50.2781  -2
  -2 -28   1 160.364 50.2781   1
  -2 -28   0 34.2409 34.8530  -2
  -2 -28   0 34.2409 34.8530   1
   2 -28   1 50.2601 43.4020  -2
   2 -28   1 50.2601 43.4020   1
  -2 -28  -2 384.131 44.6080  -2
  -2 -28  -2 384.131 44.6080   1
   2 -28   3 162.304 36.1290  -2
   2 -28   3 162.304 36.1290   1
  -2 -28  -4 194.183 34.9505  -2
  -2 -28  -4 194.183 34.9505   1
   2 -28   5 97.7452 46.4001  -2
   2 -28   5 97.7452 46.4001   1
  -2 -28  -6-51.3205 60.0067   1
   2 -28   6 63.5347 37.7067  -2
   2 -28   6 63.5347 37.7067   1
   2 -28   7 124.082 31.4483  -2
   2 -28   7 124.082 31.4483   1
   2  29  -6 29.1266 29.4828  -2
   2  29  -6 29.1266 29.4828   1
   2 -29  -5 98.2615 32.9172  -2
   2 -29  -5 98.2615 32.9172   1
  -2 -29   4 104.788 30.1005  -2
  -2 -29   4 104.788 30.1005   1
   2 -29  -3 84.8553 32.4834  -2
   2 -29  -3 84.8553 32.4834   1
  -2 -29   2 69.6805 48.9056  -2
  -2 -29   2 69.6805 48.9056   1
   2 -29  -1 207.904 46.3999  -2
   2 -29  -1 207.904 46.3999   1
   2 -29   0 229.726 34.2783  -2
   2 -29   0 229.726 34.2783   1
   2 -29   1 24.2995 43.8868  -2
   2 -29   1 24.2995 43.8868   1
  -2 -29  -2 115.264 43.3930  -2
  -2 -29  -2 115.264 43.3930   1
  -2 -29  -3-12.8040 39.9120  -2
  -2 -29  -3-12.8040 39.9120   1
  -2 -29  -4 208.652 43.9686  -2
  -2 -29  -4 208.652 43.9686   1
  -2 -29  -5 62.2107 33.3397  -2
  -2 -29  -5 62.2107 33.3397   1
  -2  29  -6-52.3927 39.2645   1
  -2 -29  -6 13.3550 23.5573  -2
  -2 -29  -6 13.3550 23.5573   1
  -2 -30   4 83.7741 23.3312  -2
  -2 -30   4 83.7741 23.3312   1
   2 -30  -3 487.953 41.4433  -2
   2 -30  -3 487.953 41.4433   1
  -2 -30   2-9.46251 42.5521  -2
  -2 -30   2-9.46251 42.5521   1
   2 -30  -1 40.9324 34.7340  -2
   2 -30  -1 40.9324 34.7340   1
  -2 -30   0 81.6135 43.5980  -2
  -2 -30   0 81.6135 43.5980   1
  -2 -30  -1 355.983 38.1541  -2
  -2 -30  -1 355.983 38.1541   1
  -2 -30  -2 134.289 33.7196  -2
  -2 -30  -2 134.289 33.7196   1
  -2 -30  -3 26.9642 28.8499  -2
  -2 -30  -3 26.9642 28.8499   1
   2 -30   4 68.6448 34.0289  -2
   2 -30   4 68.6448 34.0289   1
   2 -31  -2-33.0427 39.7140   1
   2 -31  -1 76.2452 50.9098  -2
   2 -31  -1 76.2452 50.9098   1
   2 -31   0-88.7063 70.3232  -2
   2 -31   0-88.7063 70.3232   1
  -2 -31  -1 30.0111 69.5891  -2
  -2 -31  -1 30.0111 69.5891   1
  -3   0  16 38.6188 26.9004  -2
  -3   0  16 38.6188 26.9004   1
   3   0 -14 169.001 29.2208  -2
   3   0 -14 169.001 29.2208   1
  -3   0  12 4088.60 45.4847  -2
  -3   0  12 4088.60 45.4847   1
   3   0 -10 5838.36 48.8478  -2
   3   0 -10 5838.36 48.8478   1
  -3   0   8 39243.8 127.882  -2
  -3   0   8 39243.8 127.882   1
   3   0  -6 133.653 23.7019  -2
   3   0  -6 133.653 23.7019   1
  -3   0   4 91761.0 144.873  -2
  -3   0   4 91761.0 144.873   1
  -3   0   2 16.4432 13.7586  -2
  -3   0   2 16.4432 13.7586   1
   3   0   0 12.2876 9.68307  -2
   3   0   0 12.2876 9.68307   1
   3   0   2 2753.19 38.5021  -2
   3   0   2 2753.19 38.5021   1
   3   0   4 2322.77 46.0582  -2
   3   0   4 2322.77 46.0582   1
  -3   0  -6 16323.2 80.8447  -2
  -3   0  -6 16323.2 80.8447   1
   3   0   8 137.410 23.6387  -2
   3   0   8 137.410 23.6387   1
   3   0  10 3352.15 35.8064  -2
   3   0  10 3352.15 35.8064   1
  -3   0 -12 484.656 31.2689  -2
  -3   0 -12 484.656 31.2689   1
   3   0  14 1556.62 39.7429  -2
   3   0  14 1556.62 39.7429   1
  -3   0 -16 259.796 72.4600   1
   3   0  16 415.292 43.9491  -2
   3   0  16 415.292 43.9491   1
   3   1 -17 163.093 24.4368   1
  -3   2  17 203.147 63.4477  -2
  -3   1  17 203.147 63.4477   1
  -3   1  16 145.087 21.2487  -2
  -3   1  16 145.087 21.2487   1
   3   1 -15 584.569 24.4692  -2
   3   1 -15 584.569 24.4692   1
  -3   1  14 43.6727 68.4365   1
  -3   1  14 561.572 23.8083  -2
  -3   1  14 561.572 23.8083   1
  -3  -1  13 329.732 22.0196  -2
  -3  -1  13 329.732 22.0196   1
  -3  -1  12 669.249 98.7726   1
   3  -1 -12 1932.37 26.8390  -2
   3  -1 -12 1932.37 26.8390   1
   3   1 -11 2475.43 26.1558  -2
   3   1 -11 2475.43 26.1558   1
   3  -1 -10 789.842 20.2207  -2
   3  -1 -10 789.842 20.2207   1
   3   1  -9 6112.47 33.5951  -2
   3   1  -9 6112.47 33.5951   1
   3   1  -8 406.490 20.1518  -2
   3   1  -8 406.490 20.1518   1
   3   1  -7 53.7126 18.4184  -2
   3   1  -7 53.7126 18.4184   1
  -3   1   6 964.427 23.7259  -2
  -3   1   6 964.427 23.7259   1
   3   1  -5 1452.24 21.6819  -2
   3   1  -5 1452.24 21.6819   1
  -3  -1   4 228.607 15.5037  -2
  -3  -1   4 228.607 15.5037   1
  -3   1   3 44391.1 69.8398  -2
  -3   1   3 44391.1 69.8398   1
  -3  -1   2 954.042 12.2837  -2
  -3  -1   2 954.042 12.2837   1
   3  -1  -1 15081.9 43.1577  -2
   3  -1  -1 15081.9 43.1577   1
  -3   1   0 734.939 5.32846  -2
  -3   1   0 734.939 5.32846   1
  -3   1  -1 168.002 7.61055  -2
  -3   1  -1 168.002 7.61055   1
  -3   1  -2 1524.48 25.5962  -2
  -3   1  -2 1524.48 25.5962   1
   3   1   3 28321.7 75.2868  -2
   3   1   3 28321.7 75.2868   1
  -3   1  -4 3047.22 30.0286  -2
  -3   1  -4 3047.22 30.0286   1
   3   1   5 4912.77 39.9066  -2
   3   1   5 4912.77 39.9066   1
   3   1   6 3340.38 33.1925  -2
   3   1   6 3340.38 33.1925   1
   3  -1   7 39.7801 16.3736  -2
   3  -1   7 39.7801 16.3736   1
   3  -1   8 3044.33 31.2351  -2
   3  -1   8 3044.33 31.2351   1
  -3  -1  -9 969.998 17.1082  -2
  -3  -1  -9 969.998 17.1082   1
   3   1  10 1554.64 20.1881  -2
   3   1  10 1554.64 20.1881   1
   3  -1  11 250.078 18.7655  -2
   3  -1  11 250.078 18.7655   1
  -3  -1 -12 1555.88 28.0640  -2
  -3  -1 -12 1555.88 28.0640   1
   3  -1  13 833.280 96.3088   1
  -3  -1 -13 2304.30 30.8605  -2
  -3  -1 -13 2304.30 30.8605   1
   3   1  14 285.083 22.8758  -2
   3   1  14 285.083 22.8758   1
  -3  -1 -15 1393.55 30.7036  -2
  -3  -1 -15 1393.55 30.7036   1
  -3  -1 -16 11.3015 43.8006   1
   3   1  16 120.971 26.3307  -2
   3   1  16 120.971 26.3307   1
  -3   1 -17-0.99885 29.7065   1
  -3  -2 -17 292.163 59.7743  -2
  -3  -1 -17 292.163 59.7743   1
  -3   2  17 44.6573 34.4066   1
  -3  -1  17 269.665 45.7143  -2
  -3  -2  17 269.665 45.7143   1
  -3   3  17 144.421 42.3024  -2
  -3   2  17 144.421 42.3024   1
   3  -2 -16 149.379 26.3927  -2
   3  -2 -16 149.379 26.3927   1
  -3   2  15 301.471 70.5168   1
   3   2 -15 618.127 25.6116  -2
   3   2 -15 618.127 25.6116   1
  -3  -2  14 2035.36 30.4547  -2
  -3  -2  14 2035.36 30.4547   1
   3   2 -13 1201.60 25.8630  -2
   3   2 -13 1201.60 25.8630   1
   3   2 -12 6816.69 41.6896  -2
   3   2 -12 6816.69 41.6896   1
  -3   2  11 46.1572 18.2152  -2
  -3   2  11 46.1572 18.2152   1
   3   2 -10 2137.23 25.5166  -2
   3   2 -10 2137.23 25.5166   1
   3  -2  -9 135.329 14.5034  -2
   3  -2  -9 135.329 14.5034   1
  -3   2   8 1397.89 25.5379  -2
  -3   2   8 1397.89 25.5379   1
  -3  -2   7 909.013 23.0335  -2
  -3  -2   7 909.013 23.0335   1
  -3   2   6 11679.1 53.9225  -2
  -3   2   6 11679.1 53.9225   1
  -3  -2   5 55.6405 18.3102  -2
  -3  -2   5 55.6405 18.3102   1
  -3   2   4 84433.3 109.774  -2
  -3   2   4 84433.3 109.774   1
  -3   2   3 24421.2 48.4584  -2
  -3   2   3 24421.2 48.4584   1
   3   2  -2 12.5806 14.1039  -2
   3   2  -2 12.5806 14.1039   1
  -3   2   1 2613.30 16.5116  -2
  -3   2   1 2613.30 16.5116   1
   3   2   0 78.2110 6.86311  -2
   3   2   0 78.2110 6.86311   1
  -3  -2  -1 678.232 9.43913  -2
  -3  -2  -1 678.232 9.43913   1
   3   2   2 221.691 11.3487  -2
   3   2   2 221.691 11.3487   1
  -3   2  -3 1507.80 21.5468  -2
  -3   2  -3 1507.80 21.5468   1
   3   2   4 7232.24 47.3749  -2
   3   2   4 7232.24 47.3749   1
   3   2   5 2290.92 32.1040  -2
   3   2   5 2290.92 32.1040   1
   3   2   6 2457.09 29.6689  -2
   3   2   6 2457.09 29.6689   1
   3  -2   7 3952.52 39.9460  -2
   3  -2   7 3952.52 39.9460   1
  -3   2  -8 1839.15 26.8554  -2
  -3   2  -8 1839.15 26.8554   1
  -3   2  -9-43.1936 36.3451   1
   3   2   9 29.0759 13.9749  -2
   3   2   9 29.0759 13.9749   1
   3   2  10 1168.56 21.3658  -2
   3   2  10 1168.56 21.3658   1
   3  -2  11 2451.16 28.5996  -2
   3  -2  11 2451.16 28.5996   1
  -3  -2 -12 85.4592 51.4290   1
   3   2  12 64.4171 17.6450  -2
   3   2  12 64.4171 17.6450   1
   3  -2  13 783.057 25.3658  -2
   3  -2  13 783.057 25.3658   1
   3  -2  14 49.9389 67.9401   1
  -3   2 -14 367.839 25.0838  -2
  -3   2 -14 367.839 25.0838   1
  -3  -2 -15 307.236 23.7655  -2
  -3  -2 -15 307.236 23.7655   1
   3   2  16 49.6813 42.4310   1
  -3   2 -16 153.493 28.1917  -2
  -3   2 -16 153.493 28.1917   1
  -3   1 -17 280.127 58.3810  -2
  -3   2 -17 280.127 58.3810   1
   3   3  17 237.891 42.3059  -2
   3   2  17 237.891 42.3059   1
   3   3 -17-7.04526 44.8269   1
   3   2 -17 114.016 43.3723  -2
   3   3 -17 114.016 43.3723   1
  -3   4  17 386.042 43.9032  -2
  -3   3  17 386.042 43.9032   1
  -3   3  16 41.2524 53.9741   1
  -3   3  16 166.642 25.5354  -2
  -3   3  16 166.642 25.5354   1
  -3   3  15 215.053 23.4535  -2
  -3   3  15 215.053 23.4535   1
  -3   3  14 1043.83 27.7171  -2
  -3   3  14 1043.83 27.7171   1
  -3  -3  13 1052.05 27.9150  -2
  -3  -3  13 1052.05 27.9150   1
  -3   3  12 1400.67 26.0717  -2
  -3   3  12 1400.67 26.0717   1
   3   3 -11 1135.74 24.2786  -2
   3   3 -11 1135.74 24.2786   1
   3  -3 -10 6414.02 37.1832  -2
   3  -3 -10 6414.02 37.1832   1
  -3  -3   9 81.5128 47.7384   1
   3  -3  -9 401.464 15.7663  -2
   3  -3  -9 401.464 15.7663   1
  -3  -3   8 705.906 23.6725  -2
  -3  -3   8 705.906 23.6725   1
   3  -3  -7 3143.83 31.8611  -2
   3  -3  -7 3143.83 31.8611   1
   3  -3  -6 236.286 20.4304  -2
   3  -3  -6 236.286 20.4304   1
  -3   3   5 1967.18 31.5378  -2
  -3   3   5 1967.18 31.5378   1
   3   3  -4 314.213 18.5699  -2
   3   3  -4 314.213 18.5699   1
  -3   3   3 222369. 143.640  -2
  -3   3   3 222369. 143.640   1
   3  -3  -2 5130.81 25.6613  -2
   3  -3  -2 5130.81 25.6613   1
   3   3  -1 5567.57 22.3940  -2
   3   3  -1 5567.57 22.3940   1
  -3  -3   0 116.289 8.11599  -2
  -3  -3   0 116.289 8.11599   1
  -3   3  -1 15954.0 36.4509  -2
  -3   3  -1 15954.0 36.4509   1
  -3  -3  -2 1978.78 21.5991  -2
  -3  -3  -2 1978.78 21.5991   1
   3   3   3 54.3070 12.2535  -2
   3   3   3 54.3070 12.2535   1
   3   3   4 4074.79 40.1762  -2
   3   3   4 4074.79 40.1762   1
   3   3   5 10434.8 53.5213  -2
   3   3   5 10434.8 53.5213   1
  -3  -3  -6 355.627 21.2456  -2
  -3  -3  -6 355.627 21.2456   1
   3   3   7 1340.18 28.7822  -2
   3   3   7 1340.18 28.7822   1
   3  -3   8 336.169 21.0082  -2
   3  -3   8 336.169 21.0082   1
  -3   3  -9 418.497 16.3283  -2
  -3   3  -9 418.497 16.3283   1
   3   3  10 1825.89 24.8748  -2
   3   3  10 1825.89 24.8748   1
  -3  -3 -11 323.756 56.2610   1
  -3   3 -11 660.688 23.2941  -2
  -3   3 -11 660.688 23.2941   1
  -3  -3 -12 51.8358 22.6576  -2
  -3  -3 -12 51.8358 22.6576   1
   3   3  13 21.2415 24.8299  -2
   3   3  13 21.2415 24.8299   1
   3  -3  14 575.055 25.9180  -2
   3  -3  14 575.055 25.9180   1
   3  -3  15 45.9221 21.2955  -2
   3  -3  15 45.9221 21.2955   1
  -3  -3 -16 18.2979 41.1657   1
  -3  -3 -16 213.785 29.7789  -2
  -3  -3 -16 213.785 29.7789   1
   3  -2  17 351.217 45.6049  -2
   3  -3  17 351.217 45.6049   1
  -3  -4 -17 17.0270 27.6823  -2
  -3  -3 -17 17.0270 27.6823   1
   3   4 -17 172.429 28.5960   1
  -3  -3  17 301.234 55.8163  -2
  -3  -4  17 301.234 55.8163   1
  -3   5  17 274.316 59.8835  -2
  -3   4  17 274.316 59.8835   1
   3   4 -16 65.6130 26.2173  -2
   3   4 -16 65.6130 26.2173   1
  -3  -4  15 639.598 27.5498  -2
  -3  -4  15 639.598 27.5498   1
  -3  -4  14 589.316 26.2133  -2
  -3  -4  14 589.316 26.2133   1
  -3  -4  13 4782.16 43.9447  -2
  -3  -4  13 4782.16 43.9447   1
  -3  -4  12 143.701 73.7509   1
  -3   4  12 136.316 20.7663  -2
  -3   4  12 136.316 20.7663   1
   3   4 -11 304.296 20.1851  -2
   3   4 -11 304.296 20.1851   1
  -3  -4  10 1397.92 98.3911   1
   3  -4 -10 4640.40 35.0490  -2
   3  -4 -10 4640.40 35.0490   1
  -3  -4   9 696.967 18.2660  -2
  -3  -4   9 696.967 18.2660   1
  -3   4   8 2167.30 33.3179  -2
  -3   4   8 2167.30 33.3179   1
  -3  -4   7 1931.45 27.4836  -2
  -3  -4   7 1931.45 27.4836   1
  -3   4   6 2790.34 32.9991  -2
  -3   4   6 2790.34 32.9991   1
  -3   4   5 2996.04 34.1545  -2
  -3   4   5 2996.04 34.1545   1
   3   4  -4 9424.39 48.7256  -2
   3   4  -4 9424.39 48.7256   1
  -3   4   3 119361. 129.903  -2
  -3   4   3 119361. 129.903   1
  -3   4   2 4696.14 30.8838  -2
  -3   4   2 4696.14 30.8838   1
   3  -4  -1 3331.33 23.9917  -2
   3  -4  -1 3331.33 23.9917   1
   3   4   0 688.803 16.5351  -2
   3   4   0 688.803 16.5351   1
   3   4   1 2111.18 19.3935  -2
   3   4   1 2111.18 19.3935   1
   3   4   2 1397.22 19.4768  -2
   3   4   2 1397.22 19.4768   1
  -3   4  -3 15010.8 53.9958  -2
  -3   4  -3 15010.8 53.9958   1
   3   4   4 18878.9 56.8336  -2
   3   4   4 18878.9 56.8336   1
   3   4   5 6080.39 40.3341  -2
   3   4   5 6080.39 40.3341   1
   3   4   6 611.869 24.7419  -2
   3   4   6 611.869 24.7419   1
   3  -4   7 2287.06 32.0427  -2
   3  -4   7 2287.06 32.0427   1
  -3  -4  -8 2582.77 33.3363  -2
  -3  -4  -8 2582.77 33.3363   1
  -3   4  -9 9782.25 40.5513  -2
  -3   4  -9 9782.25 40.5513   1
   3   4  10 123.220 16.7799  -2
   3   4  10 123.220 16.7799   1
   3   4  11 486.285 20.8027  -2
   3   4  11 486.285 20.8027   1
  -3  -4 -12 435.108 24.3466  -2
  -3  -4 -12 435.108 24.3466   1
   3   4  13 819.492 28.4320  -2
   3   4  13 819.492 28.4320   1
   3   4  14 193.815 23.1441  -2
   3   4  14 193.815 23.1441   1
   3   4  15 91.2009 65.9952   1
   3  -4  15 504.859 26.8654  -2
   3  -4  15 504.859 26.8654   1
  -3  -4 -16 53.6258 45.3158   1
   3   4  16 157.854 27.7592  -2
   3   4  16 157.854 27.7592   1
  -3  -4 -17 69.1256 27.4747   1
  -3   3 -17 69.3703 42.4198  -2
  -3   4 -17 69.3703 42.4198   1
  -3  -5 -17 30.1777 88.0015  -2
  -3  -4 -17 30.1777 88.0015   1
  -3   5  17 27.2200 24.5306   1
  -3  -4  17 310.333 53.1630  -2
  -3  -5  17 310.333 53.1630   1
   3  -6 -17 288.568 94.6615  -2
   3  -5 -17 288.568 94.6615   1
  -3   5  16 89.9236 86.6256   1
  -3   5  16 353.746 28.5470  -2
  -3   5  16 353.746 28.5470   1
  -3   5  15 38.4410 66.7918   1
  -3   5  15 120.448 25.7425  -2
  -3   5  15 120.448 25.7425   1
  -3  -5  14 5.86975 78.0846   1
   3   5 -14 120.701 23.2382  -2
   3   5 -14 120.701 23.2382   1
  -3  -5  13 2120.23 36.7471  -2
  -3  -5  13 2120.23 36.7471   1
  -3  -5  12 1975.56 33.3035  -2
  -3  -5  12 1975.56 33.3035   1
   3  -5 -11 6491.47 46.0587  -2
   3  -5 -11 6491.47 46.0587   1
  -3  -5  10 446.000 77.1256   1
  -3   5  10 1678.61 25.2038  -2
  -3   5  10 1678.61 25.2038   1
   3   5  -9 8624.04 38.0733  -2
   3   5  -9 8624.04 38.0733   1
  -3   5   8 264.971 25.1958  -2
  -3   5   8 264.971 25.1958   1
   3   5  -7 7333.35 49.4728  -2
   3   5  -7 7333.35 49.4728   1
  -3   5   6 3857.59 46.3642  -2
  -3   5   6 3857.59 46.3642   1
  -3  -5   5 21521.2 90.1168  -2
  -3  -5   5 21521.2 90.1168   1
   3   5  -4 612.857 20.7569  -2
   3   5  -4 612.857 20.7569   1
  -3  -5   3 3946.71 32.7347  -2
  -3  -5   3 3946.71 32.7347   1
  -3  -5   2 2231.72 49.5792   1
   3   5  -2 3363.08 30.3968  -2
   3   5  -2 3363.08 30.3968   1
   3  -5  -1 5742.58 30.5675  -2
   3  -5  -1 5742.58 30.5675   1
   3  -5   0 3509.87 23.0332  -2
   3  -5   0 3509.87 23.0332   1
  -3   5  -1 12756.7 39.8530  -2
  -3   5  -1 12756.7 39.8530   1
   3  -5   2 60.3550 14.4915  -2
   3  -5   2 60.3550 14.4915   1
  -3  -5  -3 89.1133 12.6052  -2
  -3  -5  -3 89.1133 12.6052   1
  -3  -5  -4 18965.4 66.5923  -2
  -3  -5  -4 18965.4 66.5923   1
  -3  -5  -5 2493.78 33.5305  -2
  -3  -5  -5 2493.78 33.5305   1
  -3  -5  -6 4454.44 40.3093  -2
  -3  -5  -6 4454.44 40.3093   1
  -3   5  -7 3554.75 37.6101  -2
  -3   5  -7 3554.75 37.6101   1
   3   5   8 1236.42 27.4023  -2
   3   5   8 1236.42 27.4023   1
  -3  -5  -9 149.020 45.2794   1
  -3   5  -9 328.119 17.0789  -2
  -3   5  -9 328.119 17.0789   1
   3  -5  10 100.631 16.0061  -2
   3  -5  10 100.631 16.0061   1
   3   5  11 688.828 21.1593  -2
   3   5  11 688.828 21.1593   1
  -3   5 -12 1344.29 26.0319  -2
  -3   5 -12 1344.29 26.0319   1
   3  -5  13 99.9570 20.5712  -2
   3  -5  13 99.9570 20.5712   1
  -3   5 -14 141.379 20.7840  -2
  -3   5 -14 141.379 20.7840   1
   3  -5  15 69.0740 50.7307   1
   3   5  15 360.786 25.4114  -2
   3   5  15 360.786 25.4114   1
   3   5  16-73.1863 39.5166   1
  -3   5 -16 61.8671 25.6353  -2
  -3   5 -16 61.8671 25.6353   1
   3  -5  17 20.5448 18.6072   1
  -3   4 -17-4.98833 64.5369  -2
  -3   5 -17-4.98833 64.5369   1
  -3  -6 -17 318.916 89.0489  -2
  -3  -5 -17 318.916 89.0489   1
  -3  -6  17 59.1821 19.2599   1
   3   5 -17 251.239 91.8044  -2
   3   6 -17 251.239 91.8044   1
  -3   6  16 93.1152 24.3506  -2
  -3   6  16 93.1152 24.3506   1
   3   6 -15 1906.15 34.7050  -2
   3   6 -15 1906.15 34.7050   1
  -3   6  14 1902.35 34.4975  -2
  -3   6  14 1902.35 34.4975   1
   3  -6 -13 459.904 27.0390  -2
   3  -6 -13 459.904 27.0390   1
   3   6 -12 1200.59 29.7814  -2
   3   6 -12 1200.59 29.7814   1
  -3  -6  11 9278.76 50.7649  -2
  -3  -6  11 9278.76 50.7649   1
  -3  -6  10-9.54672 57.6340   1
   3  -6 -10 80.5997 17.2403  -2
   3  -6 -10 80.5997 17.2403   1
   3  -6  -9 31.6241 15.1426  -2
   3  -6  -9 31.6241 15.1426   1
   3   6  -8 11603.7 71.4674  -2
   3   6  -8 11603.7 71.4674   1
  -3   6   7-2.64333 19.9067  -2
  -3   6   7-2.64333 19.9067   1
  -3   6   6 8943.25 60.2959  -2
  -3   6   6 8943.25 60.2959   1
  -3   6   5 19584.5 86.1641  -2
  -3   6   5 19584.5 86.1641   1
   3   6  -4 1058.17 26.3323  -2
   3   6  -4 1058.17 26.3323   1
  -3  -6   3 14494.1 54.9833  -2
  -3  -6   3 14494.1 54.9833   1
   3  -6  -2 4253.47 29.6590  -2
   3  -6  -2 4253.47 29.6590   1
   3  -6  -1 29086.8 75.0326  -2
   3  -6  -1 29086.8 75.0326   1
   3   6   0 459.196 15.4929  -2
   3   6   0 459.196 15.4929   1
  -3  -6  -1 3718.13 25.2514  -2
  -3  -6  -1 3718.13 25.2514   1
  -3   6  -2 338.550 14.0329  -2
  -3   6  -2 338.550 14.0329   1
  -3  -6  -3 34314.4 67.9432  -2
  -3  -6  -3 34314.4 67.9432   1
  -3   6  -4 9356.71 48.9079  -2
  -3   6  -4 9356.71 48.9079   1
  -3  -6  -5 248.119 23.1383  -2
  -3  -6  -5 248.119 23.1383   1
   3   6   6 258.216 22.1307  -2
   3   6   6 258.216 22.1307   1
   3  -6   7 1174.31 27.6038  -2
   3  -6   7 1174.31 27.6038   1
  -3   6  -8 1348.25 29.0787  -2
  -3   6  -8 1348.25 29.0787   1
  -3  -6  -9 1323.65 76.0850   1
   3   6   9 3074.21 27.0351  -2
   3   6   9 3074.21 27.0351   1
   3  -6  10 43.3170 15.3646  -2
   3  -6  10 43.3170 15.3646   1
  -3  -6 -11 430.383 19.3762  -2
  -3  -6 -11 430.383 19.3762   1
   3   6  12 291.842 21.3972  -2
   3   6  12 291.842 21.3972   1
  -3  -6 -13 85.4978 23.3787  -2
  -3  -6 -13 85.4978 23.3787   1
   3  -6  14 78.4210 23.0814  -2
   3  -6  14 78.4210 23.0814   1
   3  -6  15-5.82695 68.8177   1
  -3   6 -15 72.5208 24.3659  -2
  -3   6 -15 72.5208 24.3659   1
   3   6  16 48.8677 41.4058   1
   3  -6  16 133.073 24.5230  -2
   3  -6  16 133.073 24.5230   1
  -3   6 -17 102.318 18.3932   1
  -3  -7 -17 323.976 85.6929  -2
  -3  -6 -17 323.976 85.6929   1
  -3  -7  17 2.57689 16.5353   1
  -3   7  16-24.2907 57.7353   1
  -3   7  16 27.9965 22.6461  -2
  -3   7  16 27.9965 22.6461   1
  -3   7  15 499.952 28.6935  -2
  -3   7  15 499.952 28.6935   1
  -3   7  14 486.738 27.7834  -2
  -3   7  14 486.738 27.7834   1
   3  -7 -13 4509.80 43.1967  -2
   3  -7 -13 4509.80 43.1967   1
   3   7 -12 80.7826 23.4416  -2
   3   7 -12 80.7826 23.4416   1
  -3  -7  11 1719.67 28.0760  -2
  -3  -7  11 1719.67 28.0760   1
   3  -7 -10 24.9980 18.1179  -2
   3  -7 -10 24.9980 18.1179   1
  -3  -7   9 453.938 72.0311   1
  -3  -7   9 1217.12 21.5881  -2
  -3  -7   9 1217.12 21.5881   1
  -3  -7   8-91.8255 50.5075   1
  -3  -7   8 43.2623 14.4063  -2
  -3  -7   8 43.2623 14.4063   1
   3   7  -7 34.9814 17.3175  -2
   3   7  -7 34.9814 17.3175   1
   3   7  -6 789.100 34.0177  -2
   3   7  -6 789.100 34.0177   1
  -3   7   5 1041.63 30.5738  -2
  -3   7   5 1041.63 30.5738   1
  -3  -7   4 201.524 18.5629  -2
  -3  -7   4 201.524 18.5629   1
   3   7  -3 99558.2 152.774  -2
   3   7  -3 99558.2 152.774   1
   3   7  -2 20675.6 64.5909  -2
   3   7  -2 20675.6 64.5909   1
  -3  -7   1 166453. 179.487  -2
  -3  -7   1 166453. 179.487   1
   3   7   0 10970.8 47.5712  -2
   3   7   0 10970.8 47.5712   1
  -3   7  -1 3169.55 25.4804  -2
  -3   7  -1 3169.55 25.4804   1
   3  -7   2 7673.92 34.0684  -2
   3  -7   2 7673.92 34.0684   1
   3   7   3 18505.6 59.1352  -2
   3   7   3 18505.6 59.1352   1
   3   7   4 5505.14 37.9110  -2
   3   7   4 5505.14 37.9110   1
  -3   7  -5 292.924 23.9814  -2
  -3   7  -5 292.924 23.9814   1
  -3  -7  -6 66.3373 17.5485  -2
  -3  -7  -6 66.3373 17.5485   1
   3  -7   7 6880.63 48.1701  -2
   3  -7   7 6880.63 48.1701   1
  -3   7  -8 102.083 16.2233  -2
  -3   7  -8 102.083 16.2233   1
   3  -7   9 154.331 16.2162  -2
   3  -7   9 154.331 16.2162   1
  -3   7 -10 167.989 16.2624  -2
  -3   7 -10 167.989 16.2624   1
  -3  -7 -11 483.781 19.9766  -2
  -3  -7 -11 483.781 19.9766   1
  -3   7 -12 51.5439 20.8135  -2
  -3   7 -12 51.5439 20.8135   1
  -3  -7 -13 178.537 23.6916  -2
  -3  -7 -13 178.537 23.6916   1
   3   7  14 131.123 25.3117  -2
   3   7  14 131.123 25.3117   1
   3  -7  15 45.7426 71.0657   1
   3  -7  15 452.099 25.9605  -2
   3  -7  15 452.099 25.9605   1
   3  -7  16 6.30368 34.0553   1
   3  -7  16 72.8166 25.9124  -2
   3  -7  16 72.8166 25.9124   1
   3  -7  17 16.4086 14.6150   1
  -3   8  17 11.2438 15.8042   1
  -3  -8  16-36.2888 40.0903   1
   3   8 -16 66.1706 26.6656  -2
   3   8 -16 66.1706 26.6656   1
  -3  -8  15 432.709 30.8535  -2
  -3  -8  15 432.709 30.8535   1
   3   8 -14 285.028 24.3882  -2
   3   8 -14 285.028 24.3882   1
   3   8 -13 1639.84 32.4597  -2
   3   8 -13 1639.84 32.4597   1
   3   8 -12 1044.04 28.7076  -2
   3   8 -12 1044.04 28.7076   1
   3   8 -11 5485.62 41.5534  -2
   3   8 -11 5485.62 41.5534   1
   3   8 -10 75.7557 17.8661  -2
   3   8 -10 75.7557 17.8661   1
  -3   8   9 464.427 18.9167  -2
  -3   8   9 464.427 18.9167   1
   3  -8  -8 4478.40 29.2033  -2
   3  -8  -8 4478.40 29.2033   1
   3  -8  -7 11127.5 65.2322  -2
   3  -8  -7 11127.5 65.2322   1
  -3   8   6 10292.5 64.1041  -2
  -3   8   6 10292.5 64.1041   1
  -3  -8   5 43944.3 122.313  -2
  -3  -8   5 43944.3 122.313   1
   3   8  -4 4277.00 35.7709  -2
   3   8  -4 4277.00 35.7709   1
   3   8  -3 8317.93 47.3667  -2
   3   8  -3 8317.93 47.3667   1
   3   8  -2 52.1438 16.1233  -2
   3   8  -2 52.1438 16.1233   1
  -3   8   1 4601.56 35.6663  -2
  -3   8   1 4601.56 35.6663   1
  -3  -8   0 2084.76 27.6256  -2
  -3  -8   0 2084.76 27.6256   1
   3   8   1 30660.3 82.4752  -2
   3   8   1 30660.3 82.4752   1
   3   8   2 4812.74 33.3370  -2
   3   8   2 4812.74 33.3370   1
  -3   8  -3 1941.31 25.2804  -2
  -3   8  -3 1941.31 25.2804   1
  -3   8  -4 851.846 23.0978  -2
  -3   8  -4 851.846 23.0978   1
   3   8   5 938.329 26.5558  -2
   3   8   5 938.329 26.5558   1
   3   8   6 1740.67 30.8565  -2
   3   8   6 1740.67 30.8565   1
  -3   8  -7 6168.30 48.8877  -2
  -3   8  -7 6168.30 48.8877   1
   3  -8   8 1316.99 22.6337  -2
   3  -8   8 1316.99 22.6337   1
   3  -8   9 2161.79 27.4952  -2
   3  -8   9 2161.79 27.4952   1
  -3  -8 -10 2060.91 27.7462  -2
  -3  -8 -10 2060.91 27.7462   1
  -3   8 -11 207.245 18.5599  -2
  -3   8 -11 207.245 18.5599   1
   3   8  12 113.726 18.1920  -2
   3   8  12 113.726 18.1920   1
   3   8  13 915.317 30.0521  -2
   3   8  13 915.317 30.0521   1
   3  -8  14 337.326 90.9082   1
   3   8  14 683.817 30.3135  -2
   3   8  14 683.817 30.3135   1
   3  -8  15 72.5169 50.3431   1
  -3  -8 -15 73.1009 21.0303  -2
  -3  -8 -15 73.1009 21.0303   1
   3   8  16 72.2626 29.6877   1
   3   8  16 222.195 25.9081  -2
   3   8  16 222.195 25.9081   1
   3   8  17 44.5401 15.7868   1
  -3   9  17 91.4945 25.6619   1
  -3   9  16 33.0818 40.6016   1
   3   9 -16 169.951 27.2771  -2
   3   9 -16 169.951 27.2771   1
  -3   9  15 122.549 81.4063   1
  -3   9  15 87.8992 28.9592  -2
  -3   9  15 87.8992 28.9592   1
  -3   9  14 402.924 27.0751  -2
  -3   9  14 402.924 27.0751   1
  -3   9  13 243.834 24.1862  -2
  -3   9  13 243.834 24.1862   1
  -3   9  12 76.1835 23.2651  -2
  -3   9  12 76.1835 23.2651   1
  -3   9  11 3848.01 39.5339  -2
  -3   9  11 3848.01 39.5339   1
  -3  -9  10 6521.13 42.1867  -2
  -3  -9  10 6521.13 42.1867   1
  -3  -9   9 45.6594 17.7783  -2
  -3  -9   9 45.6594 17.7783   1
   3  -9  -8 14004.8 53.6918  -2
   3  -9  -8 14004.8 53.6918   1
  -3   9   7 3255.33 39.4236  -2
  -3   9   7 3255.33 39.4236   1
   3   9  -6 13382.7 71.1485  -2
   3   9  -6 13382.7 71.1485   1
   3   9  -5 11544.1 74.4987  -2
   3   9  -5 11544.1 74.4987   1
   3   9  -4 4871.10 40.6250  -2
   3   9  -4 4871.10 40.6250   1
  -3   9   3 2530.26 30.6606  -2
  -3   9   3 2530.26 30.6606   1
  -3  -9   2 37669.8 104.350  -2
  -3  -9   2 37669.8 104.350   1
   3  -9  -1 20498.4 77.3987  -2
   3  -9  -1 20498.4 77.3987   1
  -3  -9   0 1531.10 30.3716  -2
  -3  -9   0 1531.10 30.3716   1
  -3  -9  -1 94.7688 17.4355  -2
  -3  -9  -1 94.7688 17.4355   1
  -3   9  -2 733.106 22.0337  -2
  -3   9  -2 733.106 22.0337   1
   3   9   3 7142.42 41.7035  -2
   3   9   3 7142.42 41.7035   1
   3   9   4 5589.92 40.0850  -2
   3   9   4 5589.92 40.0850   1
  -3   9  -5 2313.65 34.2036  -2
  -3   9  -5 2313.65 34.2036   1
   3   9   6 1823.78 30.8219  -2
   3   9   6 1823.78 30.8219   1
  -3   9  -7 1230.94 29.6872  -2
  -3   9  -7 1230.94 29.6872   1
   3   9   8 5278.57 37.2597  -2
   3   9   8 5278.57 37.2597   1
  -3  -9  -9 878.120 75.3531   1
  -3   9  -9 1424.13 25.9454  -2
  -3   9  -9 1424.13 25.9454   1
   3   9  10 700.410 22.2172  -2
   3   9  10 700.410 22.2172   1
  -3  -9 -11 169.151 18.6077  -2
  -3  -9 -11 169.151 18.6077   1
   3   9  12 75.7860 19.5274  -2
   3   9  12 75.7860 19.5274   1
   3   9  13 229.814 23.8984  -2
   3   9  13 229.814 23.8984   1
   3  -9  14 6.42155 78.8853   1
   3   9  14 319.106 28.3561  -2
   3   9  14 319.106 28.3561   1
   3  -9  15 142.200 51.9143   1
   3   9  15 486.220 28.1344  -2
   3   9  15 486.220 28.1344   1
   3  -9  16-2.76309 25.8266   1
  -3   9 -16 21.0185 25.5313  -2
  -3   9 -16 21.0185 25.5313   1
  -3 -10  16-56.1224 37.7387   1
   3  10 -16 10.6803 26.9637  -2
   3  10 -16 10.6803 26.9637   1
  -3 -10  15 173.083 51.2639   1
   3 -10 -15 296.565 33.1453  -2
   3 -10 -15 296.565 33.1453   1
  -3  10  14 460.326 27.4879  -2
  -3  10  14 460.326 27.4879   1
   3 -10 -13 94.2309 22.3455  -2
   3 -10 -13 94.2309 22.3455   1
  -3  10  12 259.132 26.3655  -2
  -3  10  12 259.132 26.3655   1
   3 -10 -11 1633.51 31.4997  -2
   3 -10 -11 1633.51 31.4997   1
   3 -10 -10 49.2021 17.7222  -2
   3 -10 -10 49.2021 17.7222   1
  -3 -10   9 34.2309 18.5060  -2
  -3 -10   9 34.2309 18.5060   1
  -3 -10   8 357.949 21.5450  -2
  -3 -10   8 357.949 21.5450   1
  -3 -10   7 6044.83 41.4866  -2
  -3 -10   7 6044.83 41.4866   1
   3 -10  -6 3057.50 39.7268  -2
   3 -10  -6 3057.50 39.7268   1
   3  10  -5 7395.77 55.9633  -2
   3  10  -5 7395.77 55.9633   1
   3  10  -4 3157.27 37.0509  -2
   3  10  -4 3157.27 37.0509   1
  -3 -10   3 4897.98 39.0589  -2
  -3 -10   3 4897.98 39.0589   1
   3 -10  -2 943.951 24.7990  -2
   3 -10  -2 943.951 24.7990   1
   3  10  -1 53.9275 18.8056  -2
   3  10  -1 53.9275 18.8056   1
  -3 -10   0 8106.19 52.2987  -2
  -3 -10   0 8106.19 52.2987   1
  -3 -10  -1 4343.51 39.1620  -2
  -3 -10  -1 4343.51 39.1620   1
   3  10   2 5084.74 38.5264  -2
   3  10   2 5084.74 38.5264   1
   3 -10   3 8106.19 46.9635  -2
   3 -10   3 8106.19 46.9635   1
  -3  10  -4 79.2206 19.0596  -2
  -3  10  -4 79.2206 19.0596   1
   3 -10   5 20298.6 78.9532  -2
   3 -10   5 20298.6 78.9532   1
   3 -10   6 906.293 26.2142  -2
   3 -10   6 906.293 26.2142   1
   3 -10   7 106.884 18.3261  -2
   3 -10   7 106.884 18.3261   1
  -3  10  -8 633.020 20.9989  -2
  -3  10  -8 633.020 20.9989   1
  -3  10  -9 354.929 21.1895  -2
  -3  10  -9 354.929 21.1895   1
  -3 -10 -10 878.389 24.3865  -2
  -3 -10 -10 878.389 24.3865   1
   3 -10  11 694.520 22.6114  -2
   3 -10  11 694.520 22.6114   1
  -3 -10 -12 241.778 22.0067  -2
  -3 -10 -12 241.778 22.0067   1
   3 -10  13 258.149 22.3025  -2
   3 -10  13 258.149 22.3025   1
   3 -10  14 160.467 79.7132   1
   3  10  14 455.401 25.9106  -2
   3  10  14 455.401 25.9106   1
   3  10  15-4.00069 29.9768   1
   3 -10  15 115.211 30.6095  -2
   3 -10  15 115.211 30.6095   1
   3 -10  16 94.4836 26.7134   1
   3  10  16 236.952 27.0756  -2
   3  10  16 236.952 27.0756   1
  -3 -11  16 4.96497 29.4321   1
   3 -11 -16 32.0202 30.1719  -2
   3 -11 -16 32.0202 30.1719   1
  -3 -11  15 41.6665 45.4724   1
  -3  11  15 170.209 30.8790  -2
  -3  11  15 170.209 30.8790   1
  -3 -11  14 333.964 24.3561  -2
  -3 -11  14 333.964 24.3561   1
  -3  11  13 175.692 30.7510  -2
  -3  11  13 175.692 30.7510   1
  -3  11  12 4480.61 46.8519  -2
  -3  11  12 4480.61 46.8519   1
   3  11 -11 1271.38 32.4122  -2
   3  11 -11 1271.38 32.4122   1
   3 -11 -10 76.6854 20.4290  -2
   3 -11 -10 76.6854 20.4290   1
  -3 -11   9 7195.52 49.6254  -2
  -3 -11   9 7195.52 49.6254   1
  -3  11   8 1971.64 29.9217  -2
  -3  11   8 1971.64 29.9217   1
  -3 -11   7 388.000 21.2719  -2
  -3 -11   7 388.000 21.2719   1
   3  11  -6 724.005 30.3724  -2
   3  11  -6 724.005 30.3724   1
  -3 -11   5 12117.4 72.3573  -2
  -3 -11   5 12117.4 72.3573   1
   3  11  -4 6423.41 53.1075  -2
   3  11  -4 6423.41 53.1075   1
  -3 -11   3 16560.8 68.3506  -2
  -3 -11   3 16560.8 68.3506   1
   3 -11  -2 1448.37 29.2148  -2
   3 -11  -2 1448.37 29.2148   1
  -3 -11   1 26291.3 91.1205  -2
  -3 -11   1 26291.3 91.1205   1
   3  11   0 503.901 22.4480  -2
   3  11   0 503.901 22.4480   1
   3 -11   1 265.200 21.4071  -2
   3 -11   1 265.200 21.4071   1
  -3  11  -2 4165.87 37.2864  -2
  -3  11  -2 4165.87 37.2864   1
   3  11   3 266.587 21.4386  -2
   3  11   3 266.587 21.4386   1
  -3  11  -4 7757.29 49.1088  -2
  -3  11  -4 7757.29 49.1088   1
   3 -11   5 9920.98 57.7760  -2
   3 -11   5 9920.98 57.7760   1
  -3  11  -6 88.0720 19.0097  -2
  -3  11  -6 88.0720 19.0097   1
  -3 -11  -7 41.3350 17.5339  -2
  -3 -11  -7 41.3350 17.5339   1
   3 -11   8 365.509 21.1011  -2
   3 -11   8 365.509 21.1011   1
  -3 -11  -9 162.223 19.5545  -2
  -3 -11  -9 162.223 19.5545   1
   3 -11  10 147.518 21.2816  -2
   3 -11  10 147.518 21.2816   1
  -3  11 -11 211.431 20.8889  -2
  -3  11 -11 211.431 20.8889   1
  -3 -11 -12 174.390 21.7638  -2
  -3 -11 -12 174.390 21.7638   1
   3 -11  13 86.9872 81.1022   1
  -3 -11 -13 122.272 22.7611  -2
  -3 -11 -13 122.272 22.7611   1
   3 -11  14 5.86762 69.3556   1
  -3 -11 -14 131.925 23.4983  -2
  -3 -11 -14 131.925 23.4983   1
   3  11  15 36.5463 30.4695   1
  -3 -11 -15 46.0274 30.6463  -2
  -3 -11 -15 46.0274 30.6463   1
   3 -11  16 72.7271 34.0267   1
  -3 -11 -16 222.343 28.6086  -2
  -3 -11 -16 222.343 28.6086   1
  -3 -12  16 138.318 51.2603   1
   3  12 -16 380.043 31.8398  -2
   3  12 -16 380.043 31.8398   1
  -3 -12  15 18.3565 46.1102   1
   3 -12 -15 160.983 34.1369  -2
   3 -12 -15 160.983 34.1369   1
  -3 -12  14 113.982 56.6459   1
   3 -12 -14 188.346 25.8484  -2
   3 -12 -14 188.346 25.8484   1
   3  12 -13 1750.66 39.0267  -2
   3  12 -13 1750.66 39.0267   1
   3  12 -12 365.792 29.1659  -2
   3  12 -12 365.792 29.1659   1
   3 -12 -11 5541.87 47.4628  -2
   3 -12 -11 5541.87 47.4628   1
  -3 -12  10-42.3375 75.6126   1
  -3  12  10 121.316 24.9510  -2
  -3  12  10 121.316 24.9510   1
  -3  12   9 46.1063 22.3819  -2
  -3  12   9 46.1063 22.3819   1
   3  12  -8 4694.50 42.5075  -2
   3  12  -8 4694.50 42.5075   1
  -3 -12   7 3676.01 37.6118  -2
  -3 -12   7 3676.01 37.6118   1
   3  12  -6 4686.07 37.1547  -2
   3  12  -6 4686.07 37.1547   1
  -3 -12   5 4675.21 50.5565  -2
  -3 -12   5 4675.21 50.5565   1
  -3 -12   4 3581.86 43.4649  -2
  -3 -12   4 3581.86 43.4649   1
   3  12  -3 69.6388 19.9207  -2
   3  12  -3 69.6388 19.9207   1
  -3 -12   2 4488.04 45.3103  -2
  -3 -12   2 4488.04 45.3103   1
  -3 -12   1 1944.43 31.4184  -2
  -3 -12   1 1944.43 31.4184   1
  -3  12   0 32.2666 19.3033  -2
  -3  12   0 32.2666 19.3033   1
  -3  12  -1 487.908 21.8427  -2
  -3  12  -1 487.908 21.8427   1
   3  12   2 3226.02 37.1941  -2
   3  12   2 3226.02 37.1941   1
   3  12   3 9703.08 54.2138  -2
   3  12   3 9703.08 54.2138   1
  -3 -12  -4 125.908 23.1618  -2
  -3 -12  -4 125.908 23.1618   1
   3  12   5 3712.06 41.0235  -2
   3  12   5 3712.06 41.0235   1
  -3 -12  -6 1954.70 27.4925  -2
  -3 -12  -6 1954.70 27.4925   1
  -3  12  -7 39.6867 19.1919  -2
  -3  12  -7 39.6867 19.1919   1
  -3  12  -8 80.2030 21.6954  -2
  -3  12  -8 80.2030 21.6954   1
   3 -12   9 152.064 21.5910  -2
   3 -12   9 152.064 21.5910   1
  -3  12 -10 465.999 24.9575  -2
  -3  12 -10 465.999 24.9575   1
   3  12  11 81.4485 20.5909  -2
   3  12  11 81.4485 20.5909   1
   3  12  12 49.6293 23.6982  -2
   3  12  12 49.6293 23.6982   1
   3 -12  13 32.0558 73.8816   1
   3  12  13 33.8474 23.9603  -2
   3  12  13 33.8474 23.9603   1
   3 -12  14 192.946 77.2382   1
  -3  12 -14 276.097 22.8557  -2
  -3  12 -14 276.097 22.8557   1
   3 -12  15 4.11788 32.5770   1
   3 -12  15 106.990 29.4583  -2
   3 -12  15 106.990 29.4583   1
   3  12  16-10.9661 27.5455   1
   3  12  16 106.043 28.8039  -2
   3  12  16 106.043 28.8039   1
   3  13 -16 23.1270 23.7838  -2
   3  13 -16 23.1270 23.7838   1
  -3  13  15 36.1622 32.3839   1
   3  13 -15 96.6867 27.7375  -2
   3  13 -15 96.6867 27.7375   1
  -3 -13  14 154.846 51.1435   1
  -3  13  14 420.786 29.3136  -2
  -3  13  14 420.786 29.3136   1
  -3 -13  13 461.619 94.2268   1
  -3  13  13 1347.26 39.6123  -2
  -3  13  13 1347.26 39.6123   1
  -3 -13  12 174.138 83.4158   1
   3  13 -12 487.103 33.0597  -2
   3  13 -12 487.103 33.0597   1
  -3  13  11 1623.30 37.8500  -2
  -3  13  11 1623.30 37.8500   1
  -3 -13  10 2755.99 107.976   1
   3  13 -10 5240.00 50.9551  -2
   3  13 -10 5240.00 50.9551   1
  -3 -13   9 589.766 137.537   1
   3 -13  -9 1088.11 29.1737  -2
   3 -13  -9 1088.11 29.1737   1
  -3 -13   8 469.974 23.2562  -2
  -3 -13   8 469.974 23.2562   1
  -3 -13   7 36.8410 20.4912  -2
  -3 -13   7 36.8410 20.4912   1
  -3  13   6 1298.61 26.2725  -2
  -3  13   6 1298.61 26.2725   1
  -3 -13   5 40.7184 18.3636  -2
  -3 -13   5 40.7184 18.3636   1
  -3  13   4 12720.2 76.9330  -2
  -3  13   4 12720.2 76.9330   1
   3 -13  -3 7334.56 61.9689  -2
   3 -13  -3 7334.56 61.9689   1
   3 -13  -2 55.4366 21.1740  -2
   3 -13  -2 55.4366 21.1740   1
   3  13  -1 35435.5 128.638  -2
   3  13  -1 35435.5 128.638   1
  -3  13   0 27.1350 20.9455  -2
  -3  13   0 27.1350 20.9455   1
  -3  13  -1 1558.27 28.8133  -2
  -3  13  -1 1558.27 28.8133   1
   3  13   2 30.9435 19.7293  -2
   3  13   2 30.9435 19.7293   1
  -3  13  -3 8988.01 55.6892  -2
  -3  13  -3 8988.01 55.6892   1
   3  13   4 6733.15 56.0633  -2
   3  13   4 6733.15 56.0633   1
   3 -13   5 73.4133 18.4567  -2
   3 -13   5 73.4133 18.4567   1
  -3  13  -6 872.582 24.4115  -2
  -3  13  -6 872.582 24.4115   1
   3  13   7 69.0879 20.8145  -2
   3  13   7 69.0879 20.8145   1
  -3 -13  -8 277.200 23.8528  -2
  -3 -13  -8 277.200 23.8528   1
   3 -13   9 272.875 24.9680  -2
   3 -13   9 272.875 24.9680   1
   3 -13  10 479.403 26.4079  -2
   3 -13  10 479.403 26.4079   1
  -3  13 -11 1476.81 28.8824  -2
  -3  13 -11 1476.81 28.8824   1
   3 -13  12 378.966 24.0223  -2
   3 -13  12 378.966 24.0223   1
   3 -13  13 170.122 80.2594   1
  -3 -13 -13 377.103 24.6100  -2
  -3 -13 -13 377.103 24.6100   1
   3  13  14-38.4938 35.4888   1
   3 -13  14 25.3404 21.9976  -2
   3 -13  14 25.3404 21.9976   1
   3  13  15 19.1765 27.9415   1
  -3  13 -15 216.378 24.7682  -2
  -3  13 -15 216.378 24.7682   1
   3 -13  16-39.5375 29.1589   1
   3 -13  16-32.8895 79.4403  -2
   3 -13  16-32.8895 79.4403   1
  -3 -14  15 42.3790 36.9525   1
   3  14 -15 90.1138 28.4076  -2
   3  14 -15 90.1138 28.4076   1
  -3 -14  14 90.4786 61.3856   1
   3  14 -14 42.7013 26.6593  -2
   3  14 -14 42.7013 26.6593   1
  -3 -14  13-27.6724 66.9488   1
  -3  14  13 76.3862 30.6586  -2
  -3  14  13 76.3862 30.6586   1
   3 -14 -12 1098.66 36.6097  -2
   3 -14 -12 1098.66 36.6097   1
  -3 -14  11 7030.55 58.1549  -2
  -3 -14  11 7030.55 58.1549   1
  -3 -14  10 46.7852 123.162   1
  -3  14  10 284.381 27.7005  -2
  -3  14  10 284.381 27.7005   1
  -3 -14   9 2294.24 190.090   1
   3  14  -9 4286.36 43.4986  -2
   3  14  -9 4286.36 43.4986   1
  -3 -14   8 181.086 21.2430  -2
  -3 -14   8 181.086 21.2430   1
  -3 -14   7 3383.96 41.8162  -2
  -3 -14   7 3383.96 41.8162   1
  -3 -14   6 715.807 24.7023  -2
  -3 -14   6 715.807 24.7023   1
   3 -14  -5 12109.9 51.7961  -2
   3 -14  -5 12109.9 51.7961   1
  -3  14   4 37.4723 17.5016  -2
  -3  14   4 37.4723 17.5016   1
   3  14  -3 854.232 31.3490  -2
   3  14  -3 854.232 31.3490   1
   3  14  -2 910.530 33.6214  -2
   3  14  -2 910.530 33.6214   1
  -3  14   1 2072.23 37.1354  -2
  -3  14   1 2072.23 37.1354   1
   3  14   0 307.627 24.5990  -2
   3  14   0 307.627 24.5990   1
  -3  14  -1 80.6498 19.5435  -2
  -3  14  -1 80.6498 19.5435   1
   3 -14   2 846.782 27.5234  -2
   3 -14   2 846.782 27.5234   1
   3  14   3 10650.2 70.4547  -2
   3  14   3 10650.2 70.4547   1
  -3 -14  -4 343.860 19.9249  -2
  -3 -14  -4 343.860 19.9249   1
  -3 -14  -5 6106.97 40.4741  -2
  -3 -14  -5 6106.97 40.4741   1
  -3 -14  -6 5306.38 44.3308  -2
  -3 -14  -6 5306.38 44.3308   1
  -3  14  -7 25.5403 22.1425  -2
  -3  14  -7 25.5403 22.1425   1
   3 -14   8-5.80191 68.4779   1
  -3 -14  -8 68.5752 23.3889  -2
  -3 -14  -8 68.5752 23.3889   1
  -3 -14  -9 3202.53 38.7952  -2
  -3 -14  -9 3202.53 38.7952   1
   3 -14  10 790.629 28.2096  -2
   3 -14  10 790.629 28.2096   1
  -3  14 -11 43.3184 18.2542  -2
  -3  14 -11 43.3184 18.2542   1
   3 -14  12 282.012 90.6831   1
  -3  14 -12 875.928 28.8605  -2
  -3  14 -12 875.928 28.8605   1
   3 -14  13 73.8796 73.9158   1
   3 -14  13 270.985 24.2657  -2
   3 -14  13 270.985 24.2657   1
   3 -14  14 27.2196 35.6183   1
  -3 -14 -14 71.8771 24.5541  -2
  -3 -14 -14 71.8771 24.5541   1
   3 -14  15 29.0460 29.2113   1
  -3  14 -15 76.8708 20.2493  -2
  -3  14 -15 76.8708 20.2493   1
   3  15 -15 7.92055 28.0273  -2
   3  15 -15 7.92055 28.0273   1
   3 -15 -14 214.510 31.5177  -2
   3 -15 -14 214.510 31.5177   1
  -3 -15  13 36.9834 25.0936  -2
  -3 -15  13 36.9834 25.0936   1
   3  15 -12 134.199 29.8599  -2
   3  15 -12 134.199 29.8599   1
   3 -15 -11 2324.28 43.7155  -2
   3 -15 -11 2324.28 43.7155   1
   3  15 -10 390.593 26.7702  -2
   3  15 -10 390.593 26.7702   1
  -3 -15   9 756.985 149.300   1
   3  15  -9 1465.66 32.7249  -2
   3  15  -9 1465.66 32.7249   1
  -3 -15   8 71.3922 113.472   1
   3  15  -8 132.495 21.8082  -2
   3  15  -8 132.495 21.8082   1
   3  15  -7 526.058 29.9204  -2
   3  15  -7 526.058 29.9204   1
   3 -15  -6 1267.33 28.5563  -2
   3 -15  -6 1267.33 28.5563   1
   3 -15  -5 80.0657 18.1255  -2
   3 -15  -5 80.0657 18.1255   1
  -3 -15   4 656.993 20.8256  -2
  -3 -15   4 656.993 20.8256   1
  -3  15   3 174.872 16.2647  -2
  -3  15   3 174.872 16.2647   1
   3  15  -2 754.603 25.9530  -2
   3  15  -2 754.603 25.9530   1
  -3 -15   1 249.653 26.8649  -2
  -3 -15   1 249.653 26.8649   1
   3 -15   0 76.9853 22.4952  -2
   3 -15   0 76.9853 22.4952   1
  -3  15  -1 396.834 25.4869  -2
  -3  15  -1 396.834 25.4869   1
  -3  15  -2 1266.54 26.4898  -2
  -3  15  -2 1266.54 26.4898   1
   3 -15   3 1537.16 26.6780  -2
   3 -15   3 1537.16 26.6780   1
   3  15   4 2108.45 29.6437  -2
   3  15   4 2108.45 29.6437   1
  -3  15  -5 1497.75 28.0099  -2
  -3  15  -5 1497.75 28.0099   1
  -3  15  -6 666.737 27.0990  -2
  -3  15  -6 666.737 27.0990   1
  -3  15  -7 504.395 27.0746  -2
  -3  15  -7 504.395 27.0746   1
   3 -15   8 778.726 95.5380   1
   3  15   8 1350.61 32.8016  -2
   3  15   8 1350.61 32.8016   1
   3 -15   9 12.5976 77.1343   1
   3 -15   9 591.042 26.6708  -2
   3 -15   9 591.042 26.6708   1
  -3 -15 -10 291.229 24.3393  -2
  -3 -15 -10 291.229 24.3393   1
  -3  15 -11 1283.83 28.6311  -2
  -3  15 -11 1283.83 28.6311   1
   3 -15  12-12.0884 69.4918   1
   3 -15  12 65.7650 23.6154  -2
   3 -15  12 65.7650 23.6154   1
   3 -15  13 124.101 51.2468   1
  -3 -15 -13 153.686 21.8052  -2
  -3 -15 -13 153.686 21.8052   1
   3  15  14 28.3324 34.0411   1
  -3 -15 -14 55.9734 25.0077  -2
  -3 -15 -14 55.9734 25.0077   1
   3  15  15-4.95824 28.1405   1
   3 -15  15 100.863 25.1050  -2
   3 -15  15 100.863 25.1050   1
  -3 -16  15 76.9304 27.0670  -2
  -3 -16  15 76.9304 27.0670   1
  -3  16  14 82.1647 57.9044   1
   3  16 -14 107.980 30.0978  -2
   3  16 -14 107.980 30.0978   1
  -3  16  13 17.5128 67.2882   1
  -3  16  13 110.252 26.0415  -2
  -3  16  13 110.252 26.0415   1
  -3 -16  12 412.739 33.8938  -2
  -3 -16  12 412.739 33.8938   1
   3 -16 -11 284.935 29.4073  -2
   3 -16 -11 284.935 29.4073   1
   3  16 -10 1433.73 38.0707  -2
   3  16 -10 1433.73 38.0707   1
  -3 -16   9 1910.59 189.232   1
  -3  16   9 3227.98 38.1911  -2
  -3  16   9 3227.98 38.1911   1
  -3 -16   8-73.2282 108.480   1
  -3 -16   8 109.797 24.2367  -2
  -3 -16   8 109.797 24.2367   1
  -3 -16   7 808.103 32.4878  -2
  -3 -16   7 808.103 32.4878   1
   3 -16  -6 2158.03 35.4698  -2
   3 -16  -6 2158.03 35.4698   1
  -3  16   5 1369.09 27.1764  -2
  -3  16   5 1369.09 27.1764   1
  -3  16   4 713.774 23.1239  -2
  -3  16   4 713.774 23.1239   1
   3  16  -3 230.073 17.4781  -2
   3  16  -3 230.073 17.4781   1
  -3 -16   2 905.000 24.0968  -2
  -3 -16   2 905.000 24.0968   1
  -3 -16   1 633.800 20.7361  -2
  -3 -16   1 633.800 20.7361   1
   3 -16   0 746.665 22.9276  -2
   3 -16   0 746.665 22.9276   1
   3 -16   1 4368.08 37.6175  -2
   3 -16   1 4368.08 37.6175   1
   3  16   2 1610.12 28.2402  -2
   3  16   2 1610.12 28.2402   1
   3  16   3 45.7253 22.0995  -2
   3  16   3 45.7253 22.0995   1
  -3  16  -4 2592.13 32.7736  -2
  -3  16  -4 2592.13 32.7736   1
   3  16   5 1441.91 30.9052  -2
   3  16   5 1441.91 30.9052   1
  -3  16  -6 85.9727 22.0187  -2
  -3  16  -6 85.9727 22.0187   1
  -3 -16  -7 705.453 30.5961  -2
  -3 -16  -7 705.453 30.5961   1
  -3 -16  -8 41.3820 21.9353  -2
  -3 -16  -8 41.3820 21.9353   1
   3 -16   9 78.6845 25.6233  -2
   3 -16   9 78.6845 25.6233   1
  -3  16 -10 212.836 26.4536  -2
  -3  16 -10 212.836 26.4536   1
   3 -16  11 134.513 76.6968   1
  -3  16 -11 272.387 24.8213  -2
  -3  16 -11 272.387 24.8213   1
   3 -16  12-8.00323 37.8605   1
   3  16  12 214.702 25.9908  -2
   3  16  12 214.702 25.9908   1
   3 -16  13 277.598 52.0717   1
  -3 -16 -13 908.374 28.8851  -2
  -3 -16 -13 908.374 28.8851   1
   3 -16  14-1.89861 35.8728   1
  -3  16 -14 142.534 24.9279  -2
  -3  16 -14 142.534 24.9279   1
   3  16  15 14.6235 57.7963   1
   3 -16  15 48.0303 25.9251  -2
   3 -16  15 48.0303 25.9251   1
   3 -17 -14 149.533 28.6093  -2
   3 -17 -14 149.533 28.6093   1
   3  17 -13 48.8147 23.1936  -2
   3  17 -13 48.8147 23.1936   1
   3 -17 -12 440.819 29.2144  -2
   3 -17 -12 440.819 29.2144   1
   3 -17 -11 136.294 24.3254  -2
   3 -17 -11 136.294 24.3254   1
   3  17 -10 41.6741 30.4250  -2
   3  17 -10 41.6741 30.4250   1
   3  17  -9 70.0303 24.5494  -2
   3  17  -9 70.0303 24.5494   1
  -3 -17   8 65.0463 116.823   1
  -3 -17   8 183.132 25.8793  -2
  -3 -17   8 183.132 25.8793   1
   3  17  -7 64.4738 31.0608  -2
   3  17  -7 64.4738 31.0608   1
   3  17  -6 134.320 22.8430  -2
   3  17  -6 134.320 22.8430   1
   3  17  -5 1270.37 27.8934  -2
   3  17  -5 1270.37 27.8934   1
   3 -17  -4 285.349 20.6454  -2
   3 -17  -4 285.349 20.6454   1
   3 -17  -3 28.9087 16.5610  -2
   3 -17  -3 28.9087 16.5610   1
  -3 -17   2 207.477 19.7365  -2
  -3 -17   2 207.477 19.7365   1
  -3 -17   1 85.0331 16.7867  -2
  -3 -17   1 85.0331 16.7867   1
  -3 -17   0 546.270 21.1783  -2
  -3 -17   0 546.270 21.1783   1
  -3  17  -1 1522.97 29.4433  -2
  -3  17  -1 1522.97 29.4433   1
  -3  17  -2 448.936 23.6239  -2
  -3  17  -2 448.936 23.6239   1
   3 -17   3 52.5479 23.1619  -2
   3 -17   3 52.5479 23.1619   1
   3 -17   4 35.4298 20.1848  -2
   3 -17   4 35.4298 20.1848   1
  -3  17  -5 36.3583 21.5508  -2
  -3  17  -5 36.3583 21.5508   1
   3 -17   6 658.827 30.2839  -2
   3 -17   6 658.827 30.2839   1
   3 -17   7 162.279 29.5048  -2
   3 -17   7 162.279 29.5048   1
  -3 -17  -8 88.9345 24.8965  -2
  -3 -17  -8 88.9345 24.8965   1
  -3 -17  -9 456.173 28.8451  -2
  -3 -17  -9 456.173 28.8451   1
  -3 -17 -10 658.752 29.0472  -2
  -3 -17 -10 658.752 29.0472   1
  -3  17 -11 130.973 21.8826  -2
  -3  17 -11 130.973 21.8826   1
  -3  17 -12 805.228 28.6708  -2
  -3  17 -12 805.228 28.6708   1
   3  17  13 277.778 24.9462  -2
   3  17  13 277.778 24.9462   1
   3  17  14 66.8586 51.0031   1
  -3  17 -14 261.966 25.8143  -2
  -3  17 -14 261.966 25.8143   1
   3 -18 -14 131.734 31.3546  -2
   3 -18 -14 131.734 31.3546   1
  -3 -18  13 269.626 31.5502  -2
  -3 -18  13 269.626 31.5502   1
  -3 -18  12 557.512 29.5884  -2
  -3 -18  12 557.512 29.5884   1
  -3 -18  11 87.9528 26.6663  -2
  -3 -18  11 87.9528 26.6663   1
   3 -18 -10 319.035 26.7759  -2
   3 -18 -10 319.035 26.7759   1
   3  18  -9 127.710 29.6777  -2
   3  18  -9 127.710 29.6777   1
   3  18  -8 300.183 29.7621  -2
   3  18  -8 300.183 29.7621   1
  -3 -18   7 327.166 120.230   1
   3  18  -7 1048.68 38.6467  -2
   3  18  -7 1048.68 38.6467   1
   3 -18  -6 820.848 32.0517  -2
   3 -18  -6 820.848 32.0517   1
  -3 -18   5 225.654 23.0030  -2
  -3 -18   5 225.654 23.0030   1
   3 -18  -4 656.914 24.6859  -2
   3 -18  -4 656.914 24.6859   1
  -3  18   3 50.6299 18.5692  -2
  -3  18   3 50.6299 18.5692   1
   3 -18  -2 42.0386 18.4567  -2
   3 -18  -2 42.0386 18.4567   1
   3 -18  -1 959.439 23.5511  -2
   3 -18  -1 959.439 23.5511   1
   3 -18   0 45.4338 20.6772  -2
   3 -18   0 45.4338 20.6772   1
   3 -18   1 1441.67 28.2399  -2
   3 -18   1 1441.67 28.2399   1
   3  18   2 1360.26 28.7594  -2
   3  18   2 1360.26 28.7594   1
  -3 -18  -3 4822.29 46.1083  -2
  -3 -18  -3 4822.29 46.1083   1
  -3 -18  -4 1412.69 31.2654  -2
  -3 -18  -4 1412.69 31.2654   1
  -3 -18  -5 48.9170 30.2313  -2
  -3 -18  -5 48.9170 30.2313   1
   3 -18   6 3428.03 47.5023  -2
   3 -18   6 3428.03 47.5023   1
  -3  18  -7 54.5876 31.2828  -2
  -3  18  -7 54.5876 31.2828   1
   3  18   8 283.462 30.8402  -2
   3  18   8 283.462 30.8402   1
  -3  18  -9 268.225 26.5085  -2
  -3  18  -9 268.225 26.5085   1
   3 -18  10 254.227 24.3196  -2
   3 -18  10 254.227 24.3196   1
  -3  18 -11 603.536 27.2520  -2
  -3  18 -11 603.536 27.2520   1
  -3 -18 -12 1341.42 31.1541  -2
  -3 -18 -12 1341.42 31.1541   1
  -3  18 -13 70.2877 24.4723  -2
  -3  18 -13 70.2877 24.4723   1
   3  18  14 52.8683 64.8367   1
  -3  18 -14 11.6364 21.2917  -2
  -3  18 -14 11.6364 21.2917   1
   3 -19 -14 209.830 32.9735  -2
   3 -19 -14 209.830 32.9735   1
  -3 -19  13 92.8790 32.8023  -2
  -3 -19  13 92.8790 32.8023   1
  -3 -19  12 206.717 29.0534  -2
  -3 -19  12 206.717 29.0534   1
   3 -19 -11 58.6472 28.2375  -2
   3 -19 -11 58.6472 28.2375   1
   3  19 -10 423.800 26.9254  -2
   3  19 -10 423.800 26.9254   1
   3  19  -9 104.097 31.3773  -2
   3  19  -9 104.097 31.3773   1
   3  19  -8 117.492 32.8231  -2
   3  19  -8 117.492 32.8231   1
   3  19  -7 1998.04 47.9869  -2
   3  19  -7 1998.04 47.9869   1
  -3 -19   6-124.612 100.105   1
   3  19  -6 125.536 28.2198  -2
   3  19  -6 125.536 28.2198   1
   3 -19  -5 2520.27 39.8260  -2
   3 -19  -5 2520.27 39.8260   1
   3 -19  -4 225.606 22.1326  -2
   3 -19  -4 225.606 22.1326   1
   3 -19  -3 104.257 21.0347  -2
   3 -19  -3 104.257 21.0347   1
  -3 -19   2 805.524 24.9870  -2
  -3 -19   2 805.524 24.9870   1
   3 -19  -1 6459.98 47.1120  -2
   3 -19  -1 6459.98 47.1120   1
   3 -19   0 1032.70 27.8572  -2
   3 -19   0 1032.70 27.8572   1
  -3 -19  -1 61.8263 19.7891  -2
  -3 -19  -1 61.8263 19.7891   1
   3 -19   2 2228.03 36.0665  -2
   3 -19   2 2228.03 36.0665   1
  -3  19  -3 2102.55 37.5330  -2
  -3  19  -3 2102.55 37.5330   1
  -3  19  -4 1603.23 33.7101  -2
  -3  19  -4 1603.23 33.7101   1
  -3 -19  -5 248.620 30.3043  -2
  -3 -19  -5 248.620 30.3043   1
   3 -19   6 670.855 34.2390  -2
   3 -19   6 670.855 34.2390   1
   3  19   7 2894.27 51.1817  -2
   3  19   7 2894.27 51.1817   1
   3 -19   8 132.924 27.7938  -2
   3 -19   8 132.924 27.7938   1
  -3  19  -9 2972.48 43.9967  -2
  -3  19  -9 2972.48 43.9967   1
  -3 -19 -10 174.831 25.0820  -2
  -3 -19 -10 174.831 25.0820   1
   3  19  11 79.4577 24.0132  -2
   3  19  11 79.4577 24.0132   1
  -3  19 -12 308.181 24.3663  -2
  -3  19 -12 308.181 24.3663   1
   3  19  13 103.442 56.8278   1
  -3 -19 -13 548.137 31.0599  -2
  -3 -19 -13 548.137 31.0599   1
  -3  19 -14 411.974 62.9181  -2
  -3  19 -14 411.974 62.9181   1
   3 -20 -13 112.757 28.7314  -2
   3 -20 -13 112.757 28.7314   1
  -3 -20  12 263.845 28.6755  -2
  -3 -20  12 263.845 28.6755   1
  -3 -20  11 53.2133 27.1996  -2
  -3 -20  11 53.2133 27.1996   1
  -3 -20  10 123.083 27.2505  -2
  -3 -20  10 123.083 27.2505   1
   3 -20  -9 159.570 29.3592  -2
   3 -20  -9 159.570 29.3592   1
   3 -20  -8 221.621 74.6601   1
   3  20  -8 80.5541 35.9188  -2
   3  20  -8 80.5541 35.9188   1
  -3 -20   7 371.039 34.6756  -2
  -3 -20   7 371.039 34.6756   1
  -3 -20   6 69.7221 27.4162  -2
  -3 -20   6 69.7221 27.4162   1
   3 -20  -5 147.446 26.8439  -2
   3 -20  -5 147.446 26.8439   1
   3  20  -4 771.875 27.7354  -2
   3  20  -4 771.875 27.7354   1
   3 -20  -3 269.628 23.3422  -2
   3 -20  -3 269.628 23.3422   1
   3 -20  -2 940.763 27.1486  -2
   3 -20  -2 940.763 27.1486   1
  -3  20   1 564.835 26.0414  -2
  -3  20   1 564.835 26.0414   1
  -3 -20   0 2254.89 34.2569  -2
  -3 -20   0 2254.89 34.2569   1
   3  20   1 1352.69 35.0502  -2
   3  20   1 1352.69 35.0502   1
  -3  20  -2 225.196 25.9873  -2
  -3  20  -2 225.196 25.9873   1
   3 -20   3 90.7503 25.8144  -2
   3 -20   3 90.7503 25.8144   1
   3 -20   4 7231.87 60.8499  -2
   3 -20   4 7231.87 60.8499   1
  -3 -20  -5 638.530 35.2658  -2
  -3 -20  -5 638.530 35.2658   1
   3 -20   6 2201.65 48.9913  -2
   3 -20   6 2201.65 48.9913   1
   3 -20   7 3560.98 53.1731  -2
   3 -20   7 3560.98 53.1731   1
  -3 -20  -8 7333.49 63.9039  -2
  -3 -20  -8 7333.49 63.9039   1
   3  20   9 23.4285 28.7811  -2
   3  20   9 23.4285 28.7811   1
  -3  20 -10 287.473 24.0728  -2
  -3  20 -10 287.473 24.0728   1
   3  20  11 456.244 83.7435   1
  -3  20 -11 1416.24 32.0912  -2
  -3  20 -11 1416.24 32.0912   1
   3  20  12 212.146 60.4196   1
   3 -20  12 378.672 27.1539  -2
   3 -20  12 378.672 27.1539   1
   3  20  13-3.49495 30.6109   1
   3 -20  13 44.9579 24.8729  -2
   3 -20  13 44.9579 24.8729   1
   3 -21 -13 36.0387 22.1860  -2
   3 -21 -13 36.0387 22.1860   1
   3  21 -12 378.117 29.8506  -2
   3  21 -12 378.117 29.8506   1
   3  21 -11 746.500 33.6104  -2
   3  21 -11 746.500 33.6104   1
  -3 -21  10 130.181 65.5772   1
   3  21 -10 401.028 30.7641  -2
   3  21 -10 401.028 30.7641   1
  -3 -21   9 101.753 32.3847  -2
  -3 -21   9 101.753 32.3847   1
   3 -21  -8 320.248 80.9351   1
   3  21  -8 835.720 37.0460  -2
   3  21  -8 835.720 37.0460   1
   3  21  -7 217.937 30.4304  -2
   3  21  -7 217.937 30.4304   1
  -3 -21   6 951.326 100.961   1
   3 -21  -6 2494.21 49.0779  -2
   3 -21  -6 2494.21 49.0779   1
  -3 -21   5 452.272 33.9757  -2
  -3 -21   5 452.272 33.9757   1
   3 -21  -4 5504.88 51.4445  -2
   3 -21  -4 5504.88 51.4445   1
   3  21  -3 1403.00 35.6743  -2
   3  21  -3 1403.00 35.6743   1
   3 -21  -2 117.195 22.0446  -2
   3 -21  -2 117.195 22.0446   1
   3 -21  -1 2502.78 39.6769  -2
   3 -21  -1 2502.78 39.6769   1
  -3 -21   0 475.875 28.9871  -2
  -3 -21   0 475.875 28.9871   1
  -3 -21  -1 1517.82 36.6433  -2
  -3 -21  -1 1517.82 36.6433   1
  -3 -21  -2 326.645 28.1193  -2
  -3 -21  -2 326.645 28.1193   1
  -3  21  -3 38.4234 31.4533  -2
  -3  21  -3 38.4234 31.4533   1
   3 -21   4 431.807 32.3353  -2
   3 -21   4 431.807 32.3353   1
  -3 -21  -5 3815.01 60.2411  -2
  -3 -21  -5 3815.01 60.2411   1
   3 -21   6 172.299 90.1159   1
  -3  21  -6 557.585 40.0781  -2
  -3  21  -6 557.585 40.0781   1
  -3  21  -7 312.624 35.4283  -2
  -3  21  -7 312.624 35.4283   1
  -3  21  -8 662.525 32.2753  -2
  -3  21  -8 662.525 32.2753   1
   3 -21   9 124.063 25.2674  -2
   3 -21   9 124.063 25.2674   1
   3  21  10 184.600 24.0733  -2
   3  21  10 184.600 24.0733   1
  -3  21 -11 613.953 26.4644  -2
  -3  21 -11 613.953 26.4644   1
   3  21  12 102.474 52.4202   1
   3 -21  12 330.242 26.2513  -2
   3 -21  12 330.242 26.2513   1
  -3  21 -13 42.0218 29.2205  -2
  -3  21 -13 42.0218 29.2205   1
   3  22 -12 135.861 24.6381  -2
   3  22 -12 135.861 24.6381   1
   3  22 -11 724.073 33.6367  -2
   3  22 -11 724.073 33.6367   1
   3  22 -10 168.143 24.0075  -2
   3  22 -10 168.143 24.0075   1
   3  22  -9 39.6397 24.4758  -2
   3  22  -9 39.6397 24.4758   1
   3  22  -8 107.139 30.4083  -2
   3  22  -8 107.139 30.4083   1
  -3 -22   7-6.18620 31.6994  -2
  -3 -22   7-6.18620 31.6994   1
   3 -22  -6 147.411 30.5580  -2
   3 -22  -6 147.411 30.5580   1
  -3 -22   5 73.1189 64.7976   1
   3 -22  -5 318.038 32.6711  -2
   3 -22  -5 318.038 32.6711   1
  -3 -22   4 799.690 92.3123   1
   3  22  -4 1669.19 43.1051  -2
   3  22  -4 1669.19 43.1051   1
  -3  22   3 57.5969 27.5342  -2
  -3  22   3 57.5969 27.5342   1
   3 -22  -2 128.602 26.1780  -2
   3 -22  -2 128.602 26.1780   1
  -3 -22   1 2006.88 191.250   1
  -3 -22   1 3779.58 47.6820  -2
  -3 -22   1 3779.58 47.6820   1
   3 -22   0 1339.68 38.7730  -2
   3 -22   0 1339.68 38.7730   1
  -3 -22  -1 61.1246 26.4632  -2
  -3 -22  -1 61.1246 26.4632   1
   3  22   2 1841.30 45.2713  -2
   3  22   2 1841.30 45.2713   1
  -3 -22  -3 2053.33 48.8940  -2
  -3 -22  -3 2053.33 48.8940   1
  -3 -22  -4 1046.76 42.4895  -2
  -3 -22  -4 1046.76 42.4895   1
  -3  22  -5 1904.47 48.5417  -2
  -3  22  -5 1904.47 48.5417   1
  -3 -22  -6 1807.59 46.6387  -2
  -3 -22  -6 1807.59 46.6387   1
  -3  22  -7 88.6549 28.8844  -2
  -3  22  -7 88.6549 28.8844   1
   3  22   8 183.602 31.4524  -2
   3  22   8 183.602 31.4524   1
  -3  22  -9 64.7488 27.3278  -2
  -3  22  -9 64.7488 27.3278   1
   3 -22  10 229.892 25.7230  -2
   3 -22  10 229.892 25.7230   1
  -3  22 -11 97.1236 21.9328  -2
  -3  22 -11 97.1236 21.9328   1
  -3 -22 -12 291.519 24.9937  -2
  -3 -22 -12 291.519 24.9937   1
  -3 -23  12-13.1400 32.3046   1
   3  23 -11 86.9145 59.8921   1
   3  23 -11 121.141 27.9145  -2
   3  23 -11 121.141 27.9145   1
   3  23 -10 353.218 27.2227  -2
   3  23 -10 353.218 27.2227   1
  -3 -23   9 200.254 64.6984   1
   3 -23  -9 321.508 29.5493  -2
   3 -23  -9 321.508 29.5493   1
   3 -23  -8 60.4842 66.0734   1
   3  23  -8 43.1127 24.9487  -2
   3  23  -8 43.1127 24.9487   1
  -3 -23   7 62.2624 48.2833   1
   3  23  -7 189.089 29.0861  -2
   3  23  -7 189.089 29.0861   1
   3 -23  -6 4.57833 31.5305  -2
   3 -23  -6 4.57833 31.5305   1
  -3 -23   5 54.6355 34.7730  -2
  -3 -23   5 54.6355 34.7730   1
   3  23  -4 165.967 35.0534  -2
   3  23  -4 165.967 35.0534   1
  -3 -23   3 714.586 89.7732   1
   3 -23  -3 2458.97 52.7807  -2
   3 -23  -3 2458.97 52.7807   1
   3 -23  -2 106.796 35.7561  -2
   3 -23  -2 106.796 35.7561   1
   3 -23  -1 6807.02 67.9445  -2
   3 -23  -1 6807.02 67.9445   1
   3 -23   0 656.703 38.9072  -2
   3 -23   0 656.703 38.9072   1
  -3 -23  -1 531.482 40.3927  -2
  -3 -23  -1 531.482 40.3927   1
   3  23   2 4985.40 69.3023  -2
   3  23   2 4985.40 69.3023   1
   3  23   3 615.898 41.2417  -2
   3  23   3 615.898 41.2417   1
  -3 -23  -4 2625.70 56.4775  -2
  -3 -23  -4 2625.70 56.4775   1
   3 -23   5 761.660 42.4577  -2
   3 -23   5 761.660 42.4577   1
   3 -23   6 1544.85 47.7842  -2
   3 -23   6 1544.85 47.7842   1
   3 -23   7 101.547 35.2900  -2
   3 -23   7 101.547 35.2900   1
  -3  23  -8 55.3842 28.1493  -2
  -3  23  -8 55.3842 28.1493   1
  -3  23  -9 404.909 27.9174  -2
  -3  23  -9 404.909 27.9174   1
  -3  23 -10 241.964 25.3693  -2
  -3  23 -10 241.964 25.3693   1
  -3  23 -11 94.5966 22.7436  -2
  -3  23 -11 94.5966 22.7436   1
   3 -24 -11 12.1632 25.4887  -2
   3 -24 -11 12.1632 25.4887   1
   3  24 -10 27.2253 25.2548  -2
   3  24 -10 27.2253 25.2548   1
  -3 -24   9 222.949 26.7315  -2
  -3 -24   9 222.949 26.7315   1
   3 -24  -8 316.969 72.6823   1
   3  24  -8 521.279 30.6773  -2
   3  24  -8 521.279 30.6773   1
   3  24  -7 346.304 28.1537  -2
   3  24  -7 346.304 28.1537   1
   3  24  -6 98.4452 27.1147  -2
   3  24  -6 98.4452 27.1147   1
   3  24  -5 1980.32 48.7190  -2
   3  24  -5 1980.32 48.7190   1
   3  24  -4 175.086 35.2663  -2
   3  24  -4 175.086 35.2663   1
   3  24  -3 183.107 36.2081  -2
   3  24  -3 183.107 36.2081   1
   3 -24  -2 1496.17 45.1425  -2
   3 -24  -2 1496.17 45.1425   1
   3  24  -1 816.149 40.3881  -2
   3  24  -1 816.149 40.3881   1
   3  24   0 90.6058 27.2937  -2
   3  24   0 90.6058 27.2937   1
  -3 -24  -1 27.7436 33.2889  -2
  -3 -24  -1 27.7436 33.2889   1
   3  24   2 250.195 37.5931  -2
   3  24   2 250.195 37.5931   1
  -3 -24  -3 1436.11 49.7636  -2
  -3 -24  -3 1436.11 49.7636   1
  -3  24  -4 136.488 32.8433  -2
  -3  24  -4 136.488 32.8433   1
   3 -24   5 133.676 37.9557  -2
   3 -24   5 133.676 37.9557   1
  -3 -24  -6 2054.44 55.3650  -2
  -3 -24  -6 2054.44 55.3650   1
  -3 -24  -7 108.695 30.6420  -2
  -3 -24  -7 108.695 30.6420   1
  -3  24  -8 107.743 25.2993  -2
  -3  24  -8 107.743 25.2993   1
  -3  24  -9 82.6522 26.0167  -2
  -3  24  -9 82.6522 26.0167   1
  -3  24 -10 65.6253 20.1844  -2
  -3  24 -10 65.6253 20.1844   1
  -3 -24 -11 58.6438 24.8982  -2
  -3 -24 -11 58.6438 24.8982   1
   3 -25 -10 458.273 29.2016  -2
   3 -25 -10 458.273 29.2016   1
   3 -25  -9 134.493 23.2955  -2
   3 -25  -9 134.493 23.2955   1
   3  25  -8 148.443 27.4551  -2
   3  25  -8 148.443 27.4551   1
   3 -25  -7 109.069 27.8210  -2
   3 -25  -7 109.069 27.8210   1
  -3 -25   6 46.0181 57.9410   1
  -3 -25   6 64.9973 31.5524  -2
  -3 -25   6 64.9973 31.5524   1
   3  25  -5 115.621 36.8362  -2
   3  25  -5 115.621 36.8362   1
   3  25  -4 954.654 43.3409  -2
   3  25  -4 954.654 43.3409   1
  -3 -25   3 55.8840 41.9943  -2
  -3 -25   3 55.8840 41.9943   1
   3  25  -2 65.5240 39.8207  -2
   3  25  -2 65.5240 39.8207   1
   3  25  -1 254.086 35.3449  -2
   3  25  -1 254.086 35.3449   1
   3 -25   0 1272.67 43.0860  -2
   3 -25   0 1272.67 43.0860   1
  -3 -25  -1 1813.77 50.0388  -2
  -3 -25  -1 1813.77 50.0388   1
  -3 -25  -2 208.789 43.3433  -2
  -3 -25  -2 208.789 43.3433   1
   3  25   3 123.682 44.1901  -2
   3  25   3 123.682 44.1901   1
  -3 -25  -4 300.145 40.8145  -2
  -3 -25  -4 300.145 40.8145   1
  -3 -25  -5 19.3299 38.5670  -2
  -3 -25  -5 19.3299 38.5670   1
  -3  25  -6 445.062 38.7466  -2
  -3  25  -6 445.062 38.7466   1
   3 -25   7 30.0364 26.0485  -2
   3 -25   7 30.0364 26.0485   1
  -3  25  -8 55.7389 24.6977  -2
  -3  25  -8 55.7389 24.6977   1
  -3  25  -9 71.6387 24.6730  -2
  -3  25  -9 71.6387 24.6730   1
  -3  25 -10 20.4925 26.8238  -2
  -3  25 -10 20.4925 26.8238   1
  -3 -26   9-21.4008 36.7668   1
   3  26  -9 59.4327 27.5691  -2
   3  26  -9 59.4327 27.5691   1
   3  26  -8 74.5704 29.0072  -2
   3  26  -8 74.5704 29.0072   1
   3 -26  -7 259.954 28.9298  -2
   3 -26  -7 259.954 28.9298   1
  -3 -26   6 1778.95 41.9646  -2
  -3 -26   6 1778.95 41.9646   1
  -3 -26   5 53.1266 27.7951  -2
  -3 -26   5 53.1266 27.7951   1
   3 -26  -4 33.5602 40.4924  -2
   3 -26  -4 33.5602 40.4924   1
   3 -26  -3 760.753 50.0272  -2
   3 -26  -3 760.753 50.0272   1
   3 -26  -2 89.1335 39.2369  -2
   3 -26  -2 89.1335 39.2369   1
   3 -26  -1 335.067 41.0307  -2
   3 -26  -1 335.067 41.0307   1
   3  26   0 233.996 39.1678  -2
   3  26   0 233.996 39.1678   1
  -3 -26  -1 93.1549 31.0658  -2
  -3 -26  -1 93.1549 31.0658   1
   3 -26   2 113.414 34.5262  -2
   3 -26   2 113.414 34.5262   1
  -3 -26  -3 217.017 49.9630  -2
  -3 -26  -3 217.017 49.9630   1
  -3 -26  -4 97.3826 32.1520  -2
  -3 -26  -4 97.3826 32.1520   1
  -3 -26  -5 373.856 45.9559  -2
  -3 -26  -5 373.856 45.9559   1
  -3 -26  -6 99.1894 32.2929  -2
  -3 -26  -6 99.1894 32.2929   1
  -3  26  -7 131.327 34.7301  -2
  -3  26  -7 131.327 34.7301   1
  -3  26  -8 53.0995 32.8444  -2
  -3  26  -8 53.0995 32.8444   1
  -3 -26  -9-5.76970 25.2545  -2
  -3 -26  -9-5.76970 25.2545   1
  -3 -27   8 65.5845 22.7159  -2
  -3 -27   8 65.5845 22.7159   1
   3  27  -7 35.6420 20.9335  -2
   3  27  -7 35.6420 20.9335   1
   3 -27  -6-63.1339 71.0942   1
   3  27  -6 158.237 28.5925  -2
   3  27  -6 158.237 28.5925   1
   3 -27  -5 345.978 33.0632  -2
   3 -27  -5 345.978 33.0632   1
   3 -27  -4 338.446 37.4598  -2
   3 -27  -4 338.446 37.4598   1
  -3 -27   3 105.465 44.8649  -2
  -3 -27   3 105.465 44.8649   1
   3 -27  -2 408.526 50.6994  -2
   3 -27  -2 408.526 50.6994   1
  -3 -27   1 135.087 44.3583  -2
  -3 -27   1 135.087 44.3583   1
   3 -27   0 192.003 45.4213  -2
   3 -27   0 192.003 45.4213   1
   3 -27   1 55.5530 37.2144  -2
   3 -27   1 55.5530 37.2144   1
  -3 -27  -2 437.115 46.6415  -2
  -3 -27  -2 437.115 46.6415   1
   3 -27   3 777.600 47.6827  -2
   3 -27   3 777.600 47.6827   1
  -3  27  -4 489.731 42.6125  -2
  -3  27  -4 489.731 42.6125   1
  -3 -27  -5 355.757 43.3840  -2
  -3 -27  -5 355.757 43.3840   1
  -3 -27  -6 154.151 31.6832  -2
  -3 -27  -6 154.151 31.6832   1
  -3 -27  -7 34.5474 34.7786  -2
  -3 -27  -7 34.5474 34.7786   1
  -3  27  -8 20.2887 22.2265  -2
  -3  27  -8 20.2887 22.2265   1
  -3 -28   7 8.81339 31.9826  -2
  -3 -28   7 8.81339 31.9826   1
   3 -28  -6 70.0324 23.1038  -2
   3 -28  -6 70.0324 23.1038   1
   3  28  -5 79.2541 30.0044  -2
   3  28  -5 79.2541 30.0044   1
   3 -28  -4 40.1767 27.2341  -2
   3 -28  -4 40.1767 27.2341   1
   3  28  -3 120.845 35.9537  -2
   3  28  -3 120.845 35.9537   1
   3 -28  -2 307.136 57.3457  -2
   3 -28  -2 307.136 57.3457   1
  -3 -28   1 67.6422 36.8740  -2
  -3 -28   1 67.6422 36.8740   1
  -3 -28   0 179.818 45.9399  -2
  -3 -28   0 179.818 45.9399   1
  -3 -28  -1 364.584 46.4812  -2
  -3 -28  -1 364.584 46.4812   1
   3 -28   2 68.1710 46.4452  -2
   3 -28   2 68.1710 46.4452   1
   3 -28   3 149.942 35.4540  -2
   3 -28   3 149.942 35.4540   1
   3 -28   4 29.1556 38.4565  -2
   3 -28   4 29.1556 38.4565   1
  -3 -28  -5 175.909 38.4171  -2
  -3 -28  -5 175.909 38.4171   1
   3 -28   6 10.2593 36.6765  -2
   3 -28   6 10.2593 36.6765   1
  -3 -28  -7 15.9127 26.1334  -2
  -3 -28  -7 15.9127 26.1334   1
   3 -29  -6-43.3016 40.3267   1
  -3 -29   6 113.285 35.8885  -2
  -3 -29   6 113.285 35.8885   1
  -3 -29   5 41.8650 24.1797  -2
  -3 -29   5 41.8650 24.1797   1
   3 -29  -4 12.6599 34.3261  -2
   3 -29  -4 12.6599 34.3261   1
   3  29  -3 833.800 46.0862  -2
   3  29  -3 833.800 46.0862   1
   3 -29  -2 98.5755 34.0349  -2
   3 -29  -2 98.5755 34.0349   1
   3 -29  -1 106.982 58.8651  -2
   3 -29  -1 106.982 58.8651   1
   3 -29   0 129.628 46.3235   1
   3 -29   0 121.079 42.3686  -2
   3 -29   0 121.079 42.3686   1
   3 -29   1 293.680 46.9369  -2
   3 -29   1 293.680 46.9369   1
  -3 -29  -2 86.9050 46.3681  -2
  -3 -29  -2 86.9050 46.3681   1
   3 -29   3 55.0963 39.4469  -2
   3 -29   3 55.0963 39.4469   1
   3 -29   4 162.087 38.9327  -2
   3 -29   4 162.087 38.9327   1
   3 -29   5 28.1585 27.7036  -2
   3 -29   5 28.1585 27.7036   1
  -3 -29  -6 121.092 29.1909  -2
  -3 -29  -6 121.092 29.1909   1
   3 -30  -4 69.9307 26.3436  -2
   3 -30  -4 69.9307 26.3436   1
  -3 -30   3 67.7229 35.6757  -2
  -3 -30   3 67.7229 35.6757   1
   3 -30  -2 63.9500 31.5719  -2
   3 -30  -2 63.9500 31.5719   1
   3 -30  -1 203.041 45.2375  -2
   3 -30  -1 203.041 45.2375   1
  -3 -30   0 127.277 45.3978  -2
  -3 -30   0 127.277 45.3978   1
   3 -30   1-23.5400 33.6106   1
  -3 -30  -1 124.163 50.6098  -2
  -3 -30  -1 124.163 50.6098   1
   3 -30   2 24.4778 41.5104  -2
   3 -30   2 24.4778 41.5104   1
  -3 -30  -3 410.356 34.4973  -2
  -3 -30  -3 410.356 34.4973   1
  -3 -30  -4 46.6541 32.4451   1
  -3 -30  -4 102.243 39.9706  -2
  -3 -30  -4 102.243 39.9706   1
   3 -31  -1 26.6024 49.3954  -2
   3 -31  -1 26.6024 49.3954   1
   3 -31   0-40.1679 67.4216  -2
   3 -31   0-40.1679 67.4216   1
  -4   0  16 2606.43 49.1354  -2
  -4   0  16 2606.43 49.1354   1
   4   0 -14 4535.41 49.3405  -2
   4   0 -14 4535.41 49.3405   1
   4   0 -12 27509.1 98.5631  -2
   4   0 -12 27509.1 98.5631   1
  -4   0  10 460.405 25.4644  -2
  -4   0  10 460.405 25.4644   1
  -4   0   8 19260.1 92.8815  -2
  -4   0   8 19260.1 92.8815   1
  -4   0   6 18345.8 93.7950  -2
  -4   0   6 18345.8 93.7950   1
  -4   0   4 111154. 205.803  -2
  -4   0   4 111154. 205.803   1
  -4   0   2 57332.3 115.250  -2
  -4   0   2 57332.3 115.250   1
  -4   0   0 9711.44 54.9857  -2
  -4   0   0 9711.44 54.9857   1
   4   0   2 59968.8 138.076  -2
   4   0   2 59968.8 138.076   1
   4   0   4 5999.24 73.5929  -2
   4   0   4 5999.24 73.5929   1
   4   0   6 2187.30 37.0736  -2
   4   0   6 2187.30 37.0736   1
   4   0   8 34527.2 125.686  -2
   4   0   8 34527.2 125.686   1
   4   0  10 163.076 17.5675  -2
   4   0  10 163.076 17.5675   1
   4   0  12 392.615 30.5807  -2
   4   0  12 392.615 30.5807   1
  -4   0 -14 53.7844 29.5210  -2
  -4   0 -14 53.7844 29.5210   1
  -4   0 -16-19.3121 66.9239   1
   4   0  16 444.325 44.0975  -2
   4   0  16 444.325 44.0975   1
   4  -1 -17 159.648 18.4690   1
  -4   2  17 353.774 64.6652  -2
  -4   1  17 353.774 64.6652   1
   4  -1 -16 742.175 27.5294  -2
   4  -1 -16 742.175 27.5294   1
   4  -1 -15 129.106 78.6203   1
  -4   1  15 273.373 24.6856  -2
  -4   1  15 273.373 24.6856   1
  -4   1  14 2618.92 30.2466  -2
  -4   1  14 2618.92 30.2466   1
  -4   1  13 921.079 24.2449  -2
  -4   1  13 921.079 24.2449   1
   4   1 -12 1412.85 118.932   1
   4   1 -12 3555.76 32.7351  -2
   4   1 -12 3555.76 32.7351   1
   4   1 -11 353.541 75.2133   1
   4  -1 -11 646.225 20.6248  -2
   4  -1 -11 646.225 20.6248   1
  -4   1  10 280.936 85.0438   1
   4   1 -10 860.016 19.4680  -2
   4   1 -10 860.016 19.4680   1
   4  -1  -9 308.869 15.8278  -2
   4  -1  -9 308.869 15.8278   1
  -4  -1   8 10967.1 51.9084  -2
  -4  -1   8 10967.1 51.9084   1
  -4   1   7 2117.56 28.3716  -2
  -4   1   7 2117.56 28.3716   1
  -4   1   6 266.515 18.1041  -2
  -4   1   6 266.515 18.1041   1
  -4   1   5 9766.28 41.3500  -2
  -4   1   5 9766.28 41.3500   1
  -4   1   4 7611.20 36.2589  -2
  -4   1   4 7611.20 36.2589   1
   4  -1  -3 166.852 12.9863  -2
   4  -1  -3 166.852 12.9863   1
  -4  -1   2 33001.9 48.2700  -2
  -4  -1   2 33001.9 48.2700   1
  -4   1   1 388.936 12.2365  -2
  -4   1   1 388.936 12.2365   1
   4  -1   0 4300.45 11.9801  -2
   4  -1   0 4300.45 11.9801   1
  -4  -1  -1 212.660 9.42294  -2
  -4  -1  -1 212.660 9.42294   1
   4   1   2 64314.5 96.2549  -2
   4   1   2 64314.5 96.2549   1
  -4   1  -3 4035.73 37.0169  -2
  -4   1  -3 4035.73 37.0169   1
   4  -1   4 349.534 20.1066  -2
   4  -1   4 349.534 20.1066   1
   4   1   5 280.953 21.9727  -2
   4   1   5 280.953 21.9727   1
   4   1   6 718.731 21.9074  -2
   4   1   6 718.731 21.9074   1
   4   1   7 624.374 22.0685  -2
   4   1   7 624.374 22.0685   1
   4  -1   8 3355.01 31.7060  -2
   4  -1   8 3355.01 31.7060   1
  -4  -1  -9 95.3936 12.8523  -2
  -4  -1  -9 95.3936 12.8523   1
   4  -1  10 180.478 14.6004  -2
   4  -1  10 180.478 14.6004   1
  -4   1 -11 69.4061 34.4721   1
  -4  -1 -11 238.438 18.2380  -2
  -4  -1 -11 238.438 18.2380   1
   4   1  12 345.989 21.6818  -2
   4   1  12 345.989 21.6818   1
  -4  -1 -13 62.0865 19.9183  -2
  -4  -1 -13 62.0865 19.9183   1
  -4  -1 -14 497.582 24.1627  -2
  -4  -1 -14 497.582 24.1627   1
   4   1  15 37.3187 22.6937  -2
   4   1  15 37.3187 22.6937   1
  -4  -1 -16 585.458 56.6860   1
   4  -1  16 916.468 38.9748  -2
   4  -1  16 916.468 38.9748   1
   4  -1  17 23.1688 25.5912   1
  -4  -2 -17 119.336 55.9909  -2
  -4  -1 -17 119.336 55.9909   1
   4   2 -17 42.8744 46.1630   1
  -4  -1  17 278.075 39.2567  -2
  -4  -2  17 278.075 39.2567   1
  -4   3  17 54.1820 41.2175  -2
  -4   2  17 54.1820 41.2175   1
  -4   2  16 567.970 29.4185  -2
  -4   2  16 567.970 29.4185   1
  -4   2  15-13.4848 94.9480   1
  -4  -2  15 372.678 25.4550  -2
  -4  -2  15 372.678 25.4550   1
  -4   2  14 178.621 22.6442  -2
  -4   2  14 178.621 22.6442   1
  -4  -2  13 1500.27 27.5272  -2
  -4  -2  13 1500.27 27.5272   1
  -4   2  12 875.291 23.7058  -2
  -4   2  12 875.291 23.7058   1
  -4  -2  11 3190.36 30.4323  -2
  -4  -2  11 3190.36 30.4323   1
   4   2 -10 849.097 21.1444  -2
   4   2 -10 849.097 21.1444   1
  -4  -2   9 6099.60 34.3276  -2
  -4  -2   9 6099.60 34.3276   1
  -4  -2   8 71.1656 18.5607  -2
  -4  -2   8 71.1656 18.5607   1
   4  -2  -7 255.648 19.3180  -2
   4  -2  -7 255.648 19.3180   1
  -4   2   6 19780.5 62.5660  -2
  -4   2   6 19780.5 62.5660   1
   4   2  -5 10638.0 49.7787  -2
   4   2  -5 10638.0 49.7787   1
  -4  -2   4 143561. 144.139  -2
  -4  -2   4 143561. 144.139   1
  -4  -2   3 11175.2 37.1146  -2
  -4  -2   3 11175.2 37.1146   1
   4  -2  -2 10178.7 38.3366  -2
   4  -2  -2 10178.7 38.3366   1
  -4  -2   1 963.346 13.7652  -2
  -4  -2   1 963.346 13.7652   1
   4   2   0 351.137 7.79534  -2
   4   2   0 351.137 7.79534   1
  -4   2  -1 491.889 8.12663  -2
  -4   2  -1 491.889 8.12663   1
  -4   2  -2 1896.59 22.4626  -2
  -4   2  -2 1896.59 22.4626   1
  -4   2  -3 328.490 18.4808  -2
  -4   2  -3 328.490 18.4808   1
  -4   2  -4 46361.5 102.970  -2
  -4   2  -4 46361.5 102.970   1
  -4   2  -5 82.1232 17.5229  -2
  -4   2  -5 82.1232 17.5229   1
   4  -2   6 31405.7 83.7776  -2
   4  -2   6 31405.7 83.7776   1
  -4   2  -7 3828.07 37.2517  -2
  -4   2  -7 3828.07 37.2517   1
   4   2   8 31.6965 14.0395  -2
   4   2   8 31.6965 14.0395   1
  -4  -2  -9 501.454 15.9677  -2
  -4  -2  -9 501.454 15.9677   1
  -4   2 -10-28.9492 38.1153   1
   4   2  10 145.720 15.5119  -2
   4   2  10 145.720 15.5119   1
  -4  -2 -11 75.3144 48.5754   1
  -4  -2 -11 297.915 19.2365  -2
  -4  -2 -11 297.915 19.2365   1
  -4   2 -12 381.330 22.9606  -2
  -4   2 -12 381.330 22.9606   1
  -4   2 -13 287.609 21.5138  -2
  -4   2 -13 287.609 21.5138   1
   4   2  14 134.280 74.5041   1
   4   2  14 626.277 26.6455  -2
   4   2  14 626.277 26.6455   1
  -4   2 -15 189.187 74.1781   1
  -4  -2 -15 481.051 25.5231  -2
  -4  -2 -15 481.051 25.5231   1
  -4  -2 -16-34.5838 40.5934   1
  -4  -2 -16 186.288 34.4193  -2
  -4  -2 -16 186.288 34.4193   1
   4  -1  17 40.1386 45.0135  -2
   4  -2  17 40.1386 45.0135   1
   4   3  17 115.133 56.5567  -2
   4   2  17 115.133 56.5567   1
  -4   3  17 29.9142 30.5723   1
   4   2 -17 177.318 42.5810  -2
   4   3 -17 177.318 42.5810   1
   4  -4 -17 308.213 105.502  -2
   4  -3 -17 308.213 105.502   1
   4   3 -16 849.715 30.5209  -2
   4   3 -16 849.715 30.5209   1
  -4   3  15 237.212 102.261   1
   4  -3 -15 544.721 27.5172  -2
   4  -3 -15 544.721 27.5172   1
  -4  -3  14 183.920 21.5213  -2
  -4  -3  14 183.920 21.5213   1
  -4   3  13 374.459 24.4138  -2
  -4   3  13 374.459 24.4138   1
   4   3 -12 385.462 21.0241  -2
   4   3 -12 385.462 21.0241   1
  -4  -3  11 2452.39 28.2604  -2
  -4  -3  11 2452.39 28.2604   1
   4  -3 -10 5732.19 36.2437  -2
   4  -3 -10 5732.19 36.2437   1
  -4   3   9 99.1625 14.6453  -2
  -4   3   9 99.1625 14.6453   1
  -4  -3   8 1603.88 26.4572  -2
  -4  -3   8 1603.88 26.4572   1
  -4  -3   7 654.790 21.0396  -2
  -4  -3   7 654.790 21.0396   1
  -4   3   6 2975.67 35.0695  -2
  -4   3   6 2975.67 35.0695   1
  -4  -3   5 2376.64 32.2617  -2
  -4  -3   5 2376.64 32.2617   1
  -4  -3   4-9.34281 19.5061  -2
  -4  -3   4-9.34281 19.5061   1
  -4   3   3 5266.89 30.1808  -2
  -4   3   3 5266.89 30.1808   1
  -4   3   2 2800.60 24.8198  -2
  -4   3   2 2800.60 24.8198   1
   4   3  -1 80.1259 12.1910  -2
   4   3  -1 80.1259 12.1910   1
  -4  -3   0 538.919 13.1345  -2
  -4  -3   0 538.919 13.1345   1
  -4   3  -1 873.821 12.6625  -2
  -4   3  -1 873.821 12.6625   1
  -4   3  -2 1626.89 18.8900  -2
  -4   3  -2 1626.89 18.8900   1
   4   3   3 1214.99 20.3817  -2
   4   3   3 1214.99 20.3817   1
  -4   3  -4 24549.3 76.4113  -2
  -4   3  -4 24549.3 76.4113   1
  -4   3  -5 168.266 16.9816  -2
  -4   3  -5 168.266 16.9816   1
   4  -3   6 5560.13 42.2051  -2
   4  -3   6 5560.13 42.2051   1
  -4  -3  -7 1055.09 27.2258  -2
  -4  -3  -7 1055.09 27.2258   1
   4   3   8 39.8212 16.2984  -2
   4   3   8 39.8212 16.2984   1
  -4  -3  -9 67.0256 13.1614  -2
  -4  -3  -9 67.0256 13.1614   1
  -4   3 -10 837.824 19.6959  -2
  -4   3 -10 837.824 19.6959   1
  -4   3 -11 277.668 72.1175   1
  -4   3 -11 920.051 22.3306  -2
  -4   3 -11 920.051 22.3306   1
  -4   3 -12 51.9656 67.7895   1
  -4   3 -12 33.6440 20.2413  -2
  -4   3 -12 33.6440 20.2413   1
   4  -3  13 195.860 80.5902   1
   4  -3  13 718.465 26.6474  -2
   4  -3  13 718.465 26.6474   1
   4   3  14 80.1799 24.9602  -2
   4   3  14 80.1799 24.9602   1
   4  -3  15-62.4176 65.1653   1
   4   3  15 187.518 23.5401  -2
   4   3  15 187.518 23.5401   1
  -4  -3 -16 27.5473 41.8238   1
  -4  -3 -16 183.353 29.5831  -2
  -4  -3 -16 183.353 29.5831   1
  -4  -3 -17 194.895 60.5051   1
  -4   2 -17 370.969 40.0763  -2
  -4   3 -17 370.969 40.0763   1
   4   4  17 48.6869 36.0587  -2
   4   3  17 48.6869 36.0587   1
   4   4 -17-35.5895 23.5298   1
  -4  -3  17 94.9382 63.3537  -2
  -4  -4  17 94.9382 63.3537   1
  -4   5  17-1.57344 56.2702  -2
  -4   4  17-1.57344 56.2702   1
  -4  -4  16 319.579 27.3298  -2
  -4  -4  16 319.579 27.3298   1
   4  -4 -15 383.603 26.8291  -2
   4  -4 -15 383.603 26.8291   1
   4  -4 -14 340.180 23.6097  -2
   4  -4 -14 340.180 23.6097   1
  -4  -4  13 667.862 28.0441  -2
  -4  -4  13 667.862 28.0441   1
  -4  -4  12 138.220 20.6400  -2
  -4  -4  12 138.220 20.6400   1
   4  -4 -11 3205.93 31.8766  -2
   4  -4 -11 3205.93 31.8766   1
  -4   4  10 464.066 20.0898  -2
  -4   4  10 464.066 20.0898   1
  -4   4   9 3409.96 25.9691  -2
  -4   4   9 3409.96 25.9691   1
  -4   4   8 5194.59 41.7792  -2
  -4   4   8 5194.59 41.7792   1
  -4   4   7 16378.3 61.8735  -2
  -4   4   7 16378.3 61.8735   1
   4  -4  -6 720.452 25.2085  -2
   4  -4  -6 720.452 25.2085   1
  -4   4   5 216.202 21.9156  -2
  -4   4   5 216.202 21.9156   1
  -4   4   4 11638.6 54.1144  -2
  -4   4   4 11638.6 54.1144   1
  -4   4   3 542.041 19.2605  -2
  -4   4   3 542.041 19.2605   1
   4   4  -2 16992.6 59.5411  -2
   4   4  -2 16992.6 59.5411   1
   4   4  -1 28.9354 11.2576  -2
   4   4  -1 28.9354 11.2576   1
  -4  -4   0 24084.5 97.1531   1
   4  -4   0 27221.6 58.1195  -2
   4  -4   0 27221.6 58.1195   1
   4  -4   1 77.1371 12.8336  -2
   4  -4   1 77.1371 12.8336   1
  -4   4  -2 101303. 99.0849  -2
  -4   4  -2 101303. 99.0849   1
  -4   4  -3 2739.55 26.4127  -2
  -4   4  -3 2739.55 26.4127   1
   4  -4   4 2467.36 27.8475  -2
   4  -4   4 2467.36 27.8475   1
  -4  -4  -5 5728.97 40.3755  -2
  -4  -4  -5 5728.97 40.3755   1
  -4   4  -6 751.531 24.9610  -2
  -4   4  -6 751.531 24.9610   1
   4  -4   7 320.219 20.3285  -2
   4  -4   7 320.219 20.3285   1
   4  -4   8 4297.42 40.6712  -2
   4  -4   8 4297.42 40.6712   1
  -4   4  -9 3.29016 37.2718   1
   4  -4   9 31.1236 13.8249  -2
   4  -4   9 31.1236 13.8249   1
  -4   4 -10 204.525 14.9644  -2
  -4   4 -10 204.525 14.9644   1
  -4  -4 -11 67.8096 17.9750  -2
  -4  -4 -11 67.8096 17.9750   1
   4   4  12 108.547 19.7035  -2
   4   4  12 108.547 19.7035   1
   4   4  13 42.0499 22.4785  -2
   4   4  13 42.0499 22.4785   1
   4   4  14 180.384 23.8734  -2
   4   4  14 180.384 23.8734   1
   4  -4  15 13.4146 46.3377   1
   4   4  15 89.6295 20.8171  -2
   4   4  15 89.6295 20.8171   1
   4   4  16 108.148 36.4182   1
  -4   4 -16 349.847 30.9900  -2
  -4   4 -16 349.847 30.9900   1
  -4  -4 -17-9.89383 21.7878   1
   4  -3  17 190.985 41.0832  -2
   4  -4  17 190.985 41.0832   1
  -4  -5 -17 161.146 86.4377  -2
  -4  -4 -17 161.146 86.4377   1
   4   5 -17-41.4755 23.0191   1
   4   4 -17 66.1450 61.2360  -2
   4   5 -17 66.1450 61.2360   1
   4  -6 -17-36.6097 93.2757  -2
   4  -5 -17-36.6097 93.2757   1
  -4  -5  16 905.207 30.5226  -2
  -4  -5  16 905.207 30.5226   1
  -4   5  15-8.41398 68.1007   1
  -4  -5  15 544.837 30.8365  -2
  -4  -5  15 544.837 30.8365   1
  -4   5  14 432.828 111.275   1
  -4  -5  14 1444.02 33.0577  -2
  -4  -5  14 1444.02 33.0577   1
  -4  -5  13 847.130 105.291   1
  -4   5  13 1988.76 36.9075  -2
  -4   5  13 1988.76 36.9075   1
   4   5 -12 1985.32 30.1650  -2
   4   5 -12 1985.32 30.1650   1
   4   5 -11 167.516 20.9645  -2
   4   5 -11 167.516 20.9645   1
  -4  -5  10 1449.73 23.8092  -2
  -4  -5  10 1449.73 23.8092   1
  -4  -5   9 1804.61 23.2219  -2
  -4  -5   9 1804.61 23.2219   1
  -4  -5   8 6259.17 49.4571  -2
  -4  -5   8 6259.17 49.4571   1
   4   5  -7 4024.61 35.5509  -2
   4   5  -7 4024.61 35.5509   1
   4   5  -6 8904.18 52.8045  -2
   4   5  -6 8904.18 52.8045   1
  -4  -5   5 2790.15 34.5645  -2
  -4  -5   5 2790.15 34.5645   1
  -4   5   4 42127.2 99.1729  -2
  -4   5   4 42127.2 99.1729   1
  -4   5   3 8706.54 42.2345  -2
  -4   5   3 8706.54 42.2345   1
   4  -5  -2 150995. 145.592  -2
   4  -5  -2 150995. 145.592   1
   4  -5  -1 511.493 17.2994  -2
   4  -5  -1 511.493 17.2994   1
  -4   5   0 4735.08 29.7773  -2
  -4   5   0 4735.08 29.7773   1
  -4   5  -1 1736.50 22.3106  -2
  -4   5  -1 1736.50 22.3106   1
  -4   5  -2 31126.0 61.2684  -2
  -4   5  -2 31126.0 61.2684   1
  -4   5  -3 614.169 18.2435  -2
  -4   5  -3 614.169 18.2435   1
  -4   5  -4 17384.8 64.2928  -2
  -4   5  -4 17384.8 64.2928   1
  -4   5  -5 3500.60 37.9465  -2
  -4   5  -5 3500.60 37.9465   1
  -4   5  -6 31552.4 92.6965  -2
  -4   5  -6 31552.4 92.6965   1
  -4   5  -7 1429.75 28.0124  -2
  -4   5  -7 1429.75 28.0124   1
   4   5   8 208.452 19.6290  -2
   4   5   8 208.452 19.6290   1
   4  -5   9 329.772 16.4250  -2
   4  -5   9 329.772 16.4250   1
  -4  -5 -10 66.8795 15.0772  -2
  -4  -5 -10 66.8795 15.0772   1
  -4   5 -11 337.789 19.2102  -2
  -4   5 -11 337.789 19.2102   1
   4   5  12 679.750 23.5570  -2
   4   5  12 679.750 23.5570   1
   4   5  13 69.5028 23.5056  -2
   4   5  13 69.5028 23.5056   1
  -4  -5 -14 1206.53 31.6517  -2
  -4  -5 -14 1206.53 31.6517   1
   4   5  15 17.3980 50.1057   1
   4   5  15 355.794 25.8265  -2
   4   5  15 355.794 25.8265   1
   4  -5  16 191.759 47.0016   1
  -4   5 -16 681.563 29.2292  -2
  -4   5 -16 681.563 29.2292   1
  -4  -5 -17 18.3089 18.8738   1
   4  -4  17 148.629 86.4673  -2
   4  -5  17 148.629 86.4673   1
  -4  -6 -17-74.7334 79.8401  -2
  -4  -5 -17-74.7334 79.8401   1
  -4  -6  17 59.9213 18.7009   1
   4   5 -17 76.9548 87.9132  -2
   4   6 -17 76.9548 87.9132   1
  -4   6  16 174.397 25.7666  -2
  -4   6  16 174.397 25.7666   1
   4   6 -15 376.924 28.3566  -2
   4   6 -15 376.924 28.3566   1
  -4   6  14 143.939 97.2753   1
  -4   6  14 216.421 27.6933  -2
  -4   6  14 216.421 27.6933   1
  -4   6  13 308.396 27.3338  -2
  -4   6  13 308.396 27.3338   1
  -4   6  12 399.667 23.3898  -2
  -4   6  12 399.667 23.3898   1
  -4  -6  11 1837.96 126.252   1
  -4  -6  11 4512.53 39.7797  -2
  -4  -6  11 4512.53 39.7797   1
  -4  -6  10 170.464 17.8923  -2
  -4  -6  10 170.464 17.8923   1
  -4  -6   9-59.1258 49.9206   1
   4   6  -9 18.5241 13.9845  -2
   4   6  -9 18.5241 13.9845   1
   4   6  -8 187.034 20.6505  -2
   4   6  -8 187.034 20.6505   1
   4   6  -7 16557.2 66.3407  -2
   4   6  -7 16557.2 66.3407   1
   4   6  -6 9093.43 55.4304  -2
   4   6  -6 9093.43 55.4304   1
   4   6  -5 7560.92 54.6122  -2
   4   6  -5 7560.92 54.6122   1
  -4   6   4 45.0710 17.0364  -2
  -4   6   4 45.0710 17.0364   1
   4   6  -3 24959.1 69.1170  -2
   4   6  -3 24959.1 69.1170   1
   4  -6  -2 92427.0 143.060  -2
   4  -6  -2 92427.0 143.060   1
   4  -6  -1 95.1217 15.7148  -2
   4  -6  -1 95.1217 15.7148   1
   4   6   0 20080.5 57.2566  -2
   4   6   0 20080.5 57.2566   1
   4  -6   1 694.780 16.9431  -2
   4  -6   1 694.780 16.9431   1
   4  -6   2 21233.7 62.3680  -2
   4  -6   2 21233.7 62.3680   1
  -4   6  -3 8384.24 37.9223  -2
  -4   6  -3 8384.24 37.9223   1
  -4   6  -4 13381.3 62.8439  -2
  -4   6  -4 13381.3 62.8439   1
   4   6   5 400.659 24.0462  -2
   4   6   5 400.659 24.0462   1
  -4   6  -6 8090.96 54.7954  -2
  -4   6  -6 8090.96 54.7954   1
  -4   6  -7 187.411 21.3664  -2
  -4   6  -7 187.411 21.3664   1
   4  -6   8 1722.42 25.3241  -2
   4  -6   8 1722.42 25.3241   1
  -4  -6  -9 34.9866 14.5890  -2
  -4  -6  -9 34.9866 14.5890   1
   4   6  10 3624.33 29.8717  -2
   4   6  10 3624.33 29.8717   1
  -4   6 -11 290.125 19.0350  -2
  -4   6 -11 290.125 19.0350   1
  -4  -6 -12 208.245 62.2600   1
  -4  -6 -12 311.862 21.7009  -2
  -4  -6 -12 311.862 21.7009   1
   4  -6  13 871.250 29.1192  -2
   4  -6  13 871.250 29.1192   1
   4  -6  14 114.243 89.5802   1
  -4   6 -14 167.096 24.7142  -2
  -4   6 -14 167.096 24.7142   1
   4   6  15 57.9132 49.3011   1
   4   6  15 73.2449 25.2826  -2
   4   6  15 73.2449 25.2826   1
   4   6  16 7.25888 40.9420   1
   4  -6  16 50.0118 24.9517  -2
   4  -6  16 50.0118 24.9517   1
   4  -6  17 38.3145 16.2775   1
  -4  -7 -17-26.7231 78.4305  -2
  -4  -6 -17-26.7231 78.4305   1
   4   7 -17 15.2111 16.4767   1
  -4   7  16 186.599 62.3492   1
  -4   7  16 404.319 27.5828  -2
  -4   7  16 404.319 27.5828   1
  -4   7  15 109.456 27.1484  -2
  -4   7  15 109.456 27.1484   1
   4  -7 -14 316.768 28.6455  -2
   4  -7 -14 316.768 28.6455   1
  -4  -7  13 1156.21 89.0756   1
   4   7 -13 3133.09 41.4209  -2
   4   7 -13 3133.09 41.4209   1
   4   7 -12 2978.06 33.9831  -2
   4   7 -12 2978.06 33.9831   1
  -4   7  11 1396.85 27.2041  -2
  -4   7  11 1396.85 27.2041   1
   4   7 -10 177.512 18.5045  -2
   4   7 -10 177.512 18.5045   1
   4  -7  -9 397.132 18.7581  -2
   4  -7  -9 397.132 18.7581   1
  -4  -7   8 2183.63 25.0151  -2
  -4  -7   8 2183.63 25.0151   1
  -4   7   7 55.3216 20.5684  -2
  -4   7   7 55.3216 20.5684   1
  -4   7   6 1500.07 30.0946  -2
  -4   7   6 1500.07 30.0946   1
  -4   7   5 4069.68 45.2549  -2
  -4   7   5 4069.68 45.2549   1
  -4   7   4 13757.3 56.5935  -2
  -4   7   4 13757.3 56.5935   1
   4   7  -3 74399.5 130.272  -2
   4   7  -3 74399.5 130.272   1
  -4  -7   2 23537.6 78.9855  -2
  -4  -7   2 23537.6 78.9855   1
  -4  -7   1 2403.27 29.4136  -2
  -4  -7   1 2403.27 29.4136   1
   4  -7   0 21024.9 62.0707  -2
   4  -7   0 21024.9 62.0707   1
   4  -7   1 4408.11 28.2334  -2
   4  -7   1 4408.11 28.2334   1
   4  -7   2 5091.23 34.1285  -2
   4  -7   2 5091.23 34.1285   1
  -4   7  -3 5217.18 34.4373  -2
  -4   7  -3 5217.18 34.4373   1
   4   7   4 56.7943 16.1312  -2
   4   7   4 56.7943 16.1312   1
  -4   7  -5 9654.85 59.2285  -2
  -4   7  -5 9654.85 59.2285   1
   4  -7   6 16419.8 76.6239  -2
   4  -7   6 16419.8 76.6239   1
  -4  -7  -7 1340.07 30.5116  -2
  -4  -7  -7 1340.07 30.5116   1
   4  -7   8 371.964 17.7830  -2
   4  -7   8 371.964 17.7830   1
   4  -7   9 37.9416 15.4252  -2
   4  -7   9 37.9416 15.4252   1
   4   7  10 303.303 18.0229  -2
   4   7  10 303.303 18.0229   1
   4  -7  11 218.249 16.8549  -2
   4  -7  11 218.249 16.8549   1
  -4  -7 -12 1937.62 28.5169  -2
  -4  -7 -12 1937.62 28.5169   1
   4   7  13 1832.02 35.5415  -2
   4   7  13 1832.02 35.5415   1
   4  -7  14 26.5917 78.3348   1
   4  -7  14 168.475 26.6833  -2
   4  -7  14 168.475 26.6833   1
   4  -7  15 211.822 76.4762   1
   4  -7  15 501.202 26.0580  -2
   4  -7  15 501.202 26.0580   1
   4   7  16 58.1075 41.3817   1
  -4   7 -16 28.0733 23.8233  -2
  -4   7 -16 28.0733 23.8233   1
   4  -7  17-14.0358 14.2673   1
   4   8 -17 11.4554 15.4970   1
  -4  -8  16 56.8016 43.3093   1
  -4   8  16 294.679 27.3927  -2
  -4   8  16 294.679 27.3927   1
  -4   8  15 459.171 27.8549  -2
  -4   8  15 459.171 27.8549   1
   4   8 -14 44.5636 26.3578  -2
   4   8 -14 44.5636 26.3578   1
  -4  -8  13 310.511 27.5180  -2
  -4  -8  13 310.511 27.5180   1
   4  -8 -12 1126.51 29.5202  -2
   4  -8 -12 1126.51 29.5202   1
   4   8 -11 391.663 23.4998  -2
   4   8 -11 391.663 23.4998   1
   4  -8 -10 97.5589 19.5007  -2
   4  -8 -10 97.5589 19.5007   1
  -4  -8   9 61.4227 62.6286   1
  -4   8   9 59.0468 18.6998  -2
  -4   8   9 59.0468 18.6998   1
   4  -8  -8 1761.08 23.0497  -2
   4  -8  -8 1761.08 23.0497   1
   4   8  -7 738.926 27.0985  -2
   4   8  -7 738.926 27.0985   1
  -4   8   6 25447.1 98.6829  -2
  -4   8   6 25447.1 98.6829   1
  -4   8   5 636.232 27.3507  -2
  -4   8   5 636.232 27.3507   1
  -4  -8   4 25433.3 82.9170  -2
  -4  -8   4 25433.3 82.9170   1
  -4  -8   3 83.1316 18.1816  -2
  -4  -8   3 83.1316 18.1816   1
  -4   8   2 3893.44 38.6772  -2
  -4   8   2 3893.44 38.6772   1
   4   8  -1 7641.64 45.0265  -2
   4   8  -1 7641.64 45.0265   1
   4   8   0 72693.5 128.358  -2
   4   8   0 72693.5 128.358   1
  -4  -8  -1 6922.44 39.6834  -2
  -4  -8  -1 6922.44 39.6834   1
   4   8   2 9415.86 44.0742  -2
   4   8   2 9415.86 44.0742   1
  -4   8  -3 2683.61 31.9476  -2
  -4   8  -3 2683.61 31.9476   1
  -4   8  -4 1409.32 27.5741  -2
  -4   8  -4 1409.32 27.5741   1
  -4   8  -5 8706.63 56.1002  -2
  -4   8  -5 8706.63 56.1002   1
  -4  -8  -6 1244.40 26.7859  -2
  -4  -8  -6 1244.40 26.7859   1
  -4  -8  -7 48.0040 21.0287  -2
  -4  -8  -7 48.0040 21.0287   1
  -4   8  -8 2409.89 27.7644  -2
  -4   8  -8 2409.89 27.7644   1
  -4  -8  -9 756.931 20.8947  -2
  -4  -8  -9 756.931 20.8947   1
  -4   8 -10 589.655 20.7170  -2
  -4   8 -10 589.655 20.7170   1
  -4   8 -11 156.803 17.4717  -2
  -4   8 -11 156.803 17.4717   1
   4   8  12 1882.81 30.3661  -2
   4   8  12 1882.81 30.3661   1
   4   8  13 53.4350 25.7368  -2
   4   8  13 53.4350 25.7368   1
   4  -8  14 91.2330 82.9110   1
   4   8  14 99.6367 23.5018  -2
   4   8  14 99.6367 23.5018   1
   4  -8  15-14.8721 46.4885   1
   4  -8  15 132.051 24.9233  -2
   4  -8  15 132.051 24.9233   1
   4  -8  16 5.44993 27.0873   1
   4  -8  16 78.2486 23.5787  -2
   4  -8  16 78.2486 23.5787   1
  -4   8 -17-69.4554 27.3079   1
   4   9 -17-26.1019 66.4631   1
  -4  -9  16-43.8103 39.1916   1
  -4   9  16 12.4415 24.4017  -2
  -4   9  16 12.4415 24.4017   1
  -4  -9  15 2654.90 40.6351  -2
  -4  -9  15 2654.90 40.6351   1
  -4   9  14 676.679 30.1689  -2
  -4   9  14 676.679 30.1689   1
   4   9 -13 120.455 27.3533  -2
   4   9 -13 120.455 27.3533   1
  -4   9  12 3281.58 37.8064  -2
  -4   9  12 3281.58 37.8064   1
   4  -9 -11 455.246 25.0485  -2
   4  -9 -11 455.246 25.0485   1
   4   9 -10 1695.66 27.9969  -2
   4   9 -10 1695.66 27.9969   1
  -4  -9   9 540.551 22.0152  -2
  -4  -9   9 540.551 22.0152   1
   4   9  -8 143.775 16.6311  -2
   4   9  -8 143.775 16.6311   1
   4   9  -7 799.757 27.0025  -2
   4   9  -7 799.757 27.0025   1
  -4  -9   6 240.681 24.1732  -2
  -4  -9   6 240.681 24.1732   1
   4   9  -5 197.268 22.2812  -2
   4   9  -5 197.268 22.2812   1
   4   9  -4 33701.3 95.4898  -2
   4   9  -4 33701.3 95.4898   1
   4   9  -3 798.950 22.5957  -2
   4   9  -3 798.950 22.5957   1
  -4  -9   2 447.699 23.0062  -2
  -4  -9   2 447.699 23.0062   1
   4  -9  -1 6058.36 38.6650  -2
   4  -9  -1 6058.36 38.6650   1
  -4  -9   0 1477.85 29.7175  -2
  -4  -9   0 1477.85 29.7175   1
   4   9   1 989.467 23.7212  -2
   4   9   1 989.467 23.7212   1
   4   9   2 2520.21 28.9266  -2
   4   9   2 2520.21 28.9266   1
   4   9   3 3335.74 37.7000  -2
   4   9   3 3335.74 37.7000   1
  -4   9  -4 573.151 22.5215  -2
  -4   9  -4 573.151 22.5215   1
  -4   9  -5 46.9365 18.1525  -2
  -4   9  -5 46.9365 18.1525   1
  -4  -9  -6 5897.45 50.3214  -2
  -4  -9  -6 5897.45 50.3214   1
  -4   9  -7 571.346 22.7520  -2
  -4   9  -7 571.346 22.7520   1
   4   9   8 2864.44 30.1698  -2
   4   9   8 2864.44 30.1698   1
   4   9   9 343.634 20.1534  -2
   4   9   9 343.634 20.1534   1
   4  -9  10 29.4343 19.2797  -2
   4  -9  10 29.4343 19.2797   1
  -4  -9 -11 51.3627 17.0416  -2
  -4  -9 -11 51.3627 17.0416   1
  -4  -9 -12 426.895 23.1468  -2
  -4  -9 -12 426.895 23.1468   1
  -4  -9 -13 308.866 26.1337  -2
  -4  -9 -13 308.866 26.1337   1
   4  -9  14 75.9158 80.9839   1
   4   9  14 342.414 28.2533  -2
   4   9  14 342.414 28.2533   1
   4  -9  15 106.375 50.8128   1
   4  -9  15 416.170 25.1066  -2
   4  -9  15 416.170 25.1066   1
   4   9  16 72.8797 24.8043   1
   4  -9  16 230.293 26.9144  -2
   4  -9  16 230.293 26.9144   1
  -4 -10  16 63.5001 37.2604   1
   4  10 -16 66.5363 24.2385  -2
   4  10 -16 66.5363 24.2385   1
  -4  10  15 476.004 31.4032  -2
  -4  10  15 476.004 31.4032   1
   4 -10 -14 1772.10 33.8436  -2
   4 -10 -14 1772.10 33.8436   1
   4 -10 -13 54.6704 25.2379  -2
   4 -10 -13 54.6704 25.2379   1
  -4 -10  12 15113.7 73.9882  -2
  -4 -10  12 15113.7 73.9882   1
  -4 -10  11 186.639 23.2350  -2
  -4 -10  11 186.639 23.2350   1
  -4  10  10 3886.67 38.1439  -2
  -4  10  10 3886.67 38.1439   1
  -4  10   9 62.1815 17.8514  -2
  -4  10   9 62.1815 17.8514   1
   4  10  -8 1230.79 22.3750  -2
   4  10  -8 1230.79 22.3750   1
   4  10  -7 685.487 21.3793  -2
   4  10  -7 685.487 21.3793   1
   4  10  -6 111.678 23.9255  -2
   4  10  -6 111.678 23.9255   1
   4  10  -5 5472.42 47.4247  -2
   4  10  -5 5472.42 47.4247   1
   4 -10  -4 346.112 20.6574  -2
   4 -10  -4 346.112 20.6574   1
  -4  10   3 1649.92 27.9233  -2
  -4  10   3 1649.92 27.9233   1
   4  10  -2 410.373 20.9497  -2
   4  10  -2 410.373 20.9497   1
   4  10  -1 7010.35 43.1890  -2
   4  10  -1 7010.35 43.1890   1
  -4  10   0 4169.88 39.6906  -2
  -4  10   0 4169.88 39.6906   1
  -4 -10  -1 6557.60 44.5038  -2
  -4 -10  -1 6557.60 44.5038   1
   4 -10   2 691.119 22.6274  -2
   4 -10   2 691.119 22.6274   1
  -4  10  -3 1297.84 27.2320  -2
  -4  10  -3 1297.84 27.2320   1
  -4  10  -4 51.5811 21.2076  -2
  -4  10  -4 51.5811 21.2076   1
  -4 -10  -5 86.3664 21.2183  -2
  -4 -10  -5 86.3664 21.2183   1
  -4  10  -6 57.1450 19.4310  -2
  -4  10  -6 57.1450 19.4310   1
  -4 -10  -7 2432.03 29.0446  -2
  -4 -10  -7 2432.03 29.0446   1
  -4  10  -8 7835.33 42.3941  -2
  -4  10  -8 7835.33 42.3941   1
  -4 -10  -9 1616.24 27.5903  -2
  -4 -10  -9 1616.24 27.5903   1
  -4 -10 -10 217.745 21.9506  -2
  -4 -10 -10 217.745 21.9506   1
  -4 -10 -11 108.355 19.0878  -2
  -4 -10 -11 108.355 19.0878   1
  -4 -10 -12 994.673 26.4392  -2
  -4 -10 -12 994.673 26.4392   1
  -4 -10 -13 481.882 25.2604  -2
  -4 -10 -13 481.882 25.2604   1
   4 -10  14 267.448 82.8476   1
   4  10  14 350.556 24.4993  -2
   4  10  14 350.556 24.4993   1
  -4 -10 -15 2.47898 30.1307   1
  -4 -10 -15 91.8656 26.5778  -2
  -4 -10 -15 91.8656 26.5778   1
   4  10  16 58.6873 25.4775   1
   4  10  16 86.3862 23.7486  -2
   4  10  16 86.3862 23.7486   1
  -4 -11  16 37.0561 51.0540   1
  -4 -11  16 109.887 31.6897  -2
  -4 -11  16 109.887 31.6897   1
  -4 -11  15-23.3036 45.5262   1
   4 -11 -15 97.5019 32.5571  -2
   4 -11 -15 97.5019 32.5571   1
   4 -11 -14 228.242 28.4152  -2
   4 -11 -14 228.242 28.4152   1
  -4  11  13 553.121 30.2057  -2
  -4  11  13 553.121 30.2057   1
   4 -11 -12 4996.82 50.7420  -2
   4 -11 -12 4996.82 50.7420   1
  -4  11  11 453.342 27.8237  -2
  -4  11  11 453.342 27.8237   1
   4 -11 -10 453.972 26.1790  -2
   4 -11 -10 453.972 26.1790   1
   4 -11  -9 4830.03 41.3654  -2
   4 -11  -9 4830.03 41.3654   1
   4  11  -8 1568.48 26.6793  -2
   4  11  -8 1568.48 26.6793   1
   4 -11  -7 1115.52 24.8162  -2
   4 -11  -7 1115.52 24.8162   1
  -4  11   6 3191.65 40.4200  -2
  -4  11   6 3191.65 40.4200   1
   4  11  -5 2690.46 41.2518  -2
   4  11  -5 2690.46 41.2518   1
   4  11  -4 4706.63 38.8885  -2
   4  11  -4 4706.63 38.8885   1
   4  11  -3 1368.54 27.0905  -2
   4  11  -3 1368.54 27.0905   1
  -4 -11   2 88.4414 17.8159  -2
  -4 -11   2 88.4414 17.8159   1
  -4 -11   1 29.3902 16.0904  -2
  -4 -11   1 29.3902 16.0904   1
   4  11   0 506.453 21.6406  -2
   4  11   0 506.453 21.6406   1
   4 -11   1 3543.95 36.8512  -2
   4 -11   1 3543.95 36.8512   1
   4  11   2 235.616 20.4528  -2
   4  11   2 235.616 20.4528   1
   4  11   3 56.5500 18.8612  -2
   4  11   3 56.5500 18.8612   1
  -4  11  -4 323.118 20.9494  -2
  -4  11  -4 323.118 20.9494   1
   4  11   5 61.0846 22.8210  -2
   4  11   5 61.0846 22.8210   1
   4 -11   6 63.2348 19.6456  -2
   4 -11   6 63.2348 19.6456   1
  -4  11  -7 10789.3 53.4586  -2
  -4  11  -7 10789.3 53.4586   1
   4 -11   8 5467.60 39.9904  -2
   4 -11   8 5467.60 39.9904   1
  -4 -11  -9 1954.03 29.9710  -2
  -4 -11  -9 1954.03 29.9710   1
   4  11  10 2532.89 33.7943  -2
   4  11  10 2532.89 33.7943   1
  -4  11 -11 1333.27 26.5877  -2
  -4  11 -11 1333.27 26.5877   1
  -4  11 -12 551.699 23.6579  -2
  -4  11 -12 551.699 23.6579   1
  -4 -11 -13 679.543 27.1573  -2
  -4 -11 -13 679.543 27.1573   1
   4 -11  14 5.77708 70.4451   1
   4  11  14 101.469 23.3075  -2
   4  11  14 101.469 23.3075   1
  -4 -11 -15 57.6523 31.0323   1
  -4 -11 -15 212.957 31.1103  -2
  -4 -11 -15 212.957 31.1103   1
   4 -11  16 29.8289 31.4950   1
   4  11  16 47.4932 22.8600  -2
   4  11  16 47.4932 22.8600   1
  -4 -12  16-17.4629 46.2015   1
  -4  12  16 254.626 30.7632  -2
  -4  12  16 254.626 30.7632   1
  -4 -12  15 97.9535 62.8474   1
  -4  12  15 209.345 28.3341  -2
  -4  12  15 209.345 28.3341   1
  -4 -12  14 48.7123 72.3123   1
  -4 -12  14 116.353 28.1139  -2
  -4 -12  14 116.353 28.1139   1
   4  12 -13 250.723 29.5620  -2
   4  12 -13 250.723 29.5620   1
  -4  12  12 493.847 32.1638  -2
  -4  12  12 493.847 32.1638   1
   4 -12 -11 60.9473 27.9768  -2
   4 -12 -11 60.9473 27.9768   1
   4  12 -10 668.859 28.4004  -2
   4  12 -10 668.859 28.4004   1
   4  12  -9 1812.11 30.4165  -2
   4  12  -9 1812.11 30.4165   1
   4 -12  -8 178.367 20.6056  -2
   4 -12  -8 178.367 20.6056   1
   4  12  -7 44.1603 20.4515  -2
   4  12  -7 44.1603 20.4515   1
  -4 -12   6 3871.09 35.0450  -2
  -4 -12   6 3871.09 35.0450   1
   4  12  -5 5913.94 57.3677  -2
   4  12  -5 5913.94 57.3677   1
  -4 -12   4 4117.73 40.6200  -2
  -4 -12   4 4117.73 40.6200   1
   4 -12  -3 8421.35 50.5039  -2
   4 -12  -3 8421.35 50.5039   1
  -4 -12   2 66.8046 21.5585  -2
  -4 -12   2 66.8046 21.5585   1
   4  12  -1 5336.71 46.3829  -2
   4  12  -1 5336.71 46.3829   1
  -4 -12   0 3812.46 39.7377  -2
  -4 -12   0 3812.46 39.7377   1
  -4 -12  -1 1881.63 31.3616  -2
  -4 -12  -1 1881.63 31.3616   1
  -4  12  -2 18005.6 70.6751  -2
  -4  12  -2 18005.6 70.6751   1
   4 -12   3 2657.35 34.7970  -2
   4 -12   3 2657.35 34.7970   1
  -4  12  -4 5725.35 49.3185  -2
  -4  12  -4 5725.35 49.3185   1
  -4 -12  -5 3967.83 45.7929  -2
  -4 -12  -5 3967.83 45.7929   1
   4 -12   6 2595.62 29.4900  -2
   4 -12   6 2595.62 29.4900   1
  -4 -12  -7 860.002 24.3829  -2
  -4 -12  -7 860.002 24.3829   1
   4 -12   8 220.495 20.9070  -2
   4 -12   8 220.495 20.9070   1
  -4 -12  -9 402.513 23.4877  -2
  -4 -12  -9 402.513 23.4877   1
   4 -12  10 212.609 22.3283  -2
   4 -12  10 212.609 22.3283   1
   4  12  11 228.175 20.5568  -2
   4  12  11 228.175 20.5568   1
  -4 -12 -12 48.2481 21.9564  -2
  -4 -12 -12 48.2481 21.9564   1
   4  12  13 107.276 20.2858  -2
   4  12  13 107.276 20.2858   1
   4  12  14 132.410 53.1698   1
  -4 -12 -14 64.9929 23.0102  -2
  -4 -12 -14 64.9929 23.0102   1
   4  12  15-1.37257 22.7227   1
  -4 -12 -15 138.997 28.2025  -2
  -4 -12 -15 138.997 28.2025   1
   4  12  16-24.9066 27.8746   1
   4 -12  16 24.4357 22.2729  -2
   4 -12  16 24.4357 22.2729   1
  -4  13  16-17.8225 28.1390  -2
  -4  13  16-17.8225 28.1390   1
  -4  13  15 52.7546 40.8314   1
   4 -13 -15 85.0352 31.6948  -2
   4 -13 -15 85.0352 31.6948   1
  -4 -13  14-64.2184 61.5180   1
  -4  13  14 70.6453 32.9175  -2
  -4  13  14 70.6453 32.9175   1
  -4 -13  13-18.2163 69.4799   1
  -4 -13  13 193.654 29.3300  -2
  -4 -13  13 193.654 29.3300   1
  -4 -13  12 50.5212 81.8052   1
  -4 -13  12 82.9766 31.8398  -2
  -4 -13  12 82.9766 31.8398   1
   4  13 -11 4309.82 49.1891  -2
   4  13 -11 4309.82 49.1891   1
  -4 -13  10 1080.66 160.412   1
   4  13 -10 1767.95 36.3464  -2
   4  13 -10 1767.95 36.3464   1
  -4 -13   9 471.717 129.770   1
  -4  13   9 755.778 25.7108  -2
  -4  13   9 755.778 25.7108   1
  -4  13   8 3528.24 35.6243  -2
  -4  13   8 3528.24 35.6243   1
  -4 -13   7 426.193 24.1146  -2
  -4 -13   7 426.193 24.1146   1
   4 -13  -6 792.388 23.9721  -2
   4 -13  -6 792.388 23.9721   1
  -4 -13   5 1420.33 25.1847  -2
  -4 -13   5 1420.33 25.1847   1
   4 -13  -4 2499.19 37.2904  -2
   4 -13  -4 2499.19 37.2904   1
   4 -13  -3 1587.20 31.2912  -2
   4 -13  -3 1587.20 31.2912   1
   4  13  -2 659.247 24.6555  -2
   4  13  -2 659.247 24.6555   1
  -4  13   1 173.056 20.6557  -2
  -4  13   1 173.056 20.6557   1
  -4  13   0 14888.6 73.1333  -2
  -4  13   0 14888.6 73.1333   1
   4  13   1 113.447 18.7180  -2
   4  13   1 113.447 18.7180   1
   4  13   2 9179.89 59.3192  -2
   4  13   2 9179.89 59.3192   1
  -4  13  -3 239.036 23.5507  -2
  -4  13  -3 239.036 23.5507   1
  -4  13  -4 2229.56 39.3719  -2
  -4  13  -4 2229.56 39.3719   1
  -4  13  -5 206.918 20.9889  -2
  -4  13  -5 206.918 20.9889   1
   4  13   6 116.371 17.2133  -2
   4  13   6 116.371 17.2133   1
  -4 -13  -7 684.773 23.2319  -2
  -4 -13  -7 684.773 23.2319   1
  -4  13  -8 638.886 24.0256  -2
  -4  13  -8 638.886 24.0256   1
  -4 -13  -9 413.713 24.6425  -2
  -4 -13  -9 413.713 24.6425   1
  -4  13 -10 185.014 22.6685  -2
  -4  13 -10 185.014 22.6685   1
   4  13  11 54.2195 21.3146  -2
   4  13  11 54.2195 21.3146   1
   4  13  12 684.887 26.9379  -2
   4  13  12 684.887 26.9379   1
  -4  13 -13 261.471 54.0161   1
   4  13  13 387.260 24.3437  -2
   4  13  13 387.260 24.3437   1
   4 -13  14 29.0273 37.5911   1
  -4  13 -14 48.8115 22.7693  -2
  -4  13 -14 48.8115 22.7693   1
   4  13  15 13.6412 30.8893   1
  -4 -13 -15 262.718 27.3514  -2
  -4 -13 -15 262.718 27.3514   1
   4 -13  16-2.51382 35.9910   1
  -4  13 -16 154.435 41.7247  -2
  -4  13 -16 154.435 41.7247   1
  -4  14  15 147.673 63.7711   1
  -4 -14  15 255.422 28.7044  -2
  -4 -14  15 255.422 28.7044   1
   4  14 -14 47.2005 32.7288  -2
   4  14 -14 47.2005 32.7288   1
  -4 -14  13 434.048 32.2894  -2
  -4 -14  13 434.048 32.2894   1
   4  14 -12 18.0202 26.2352  -2
   4  14 -12 18.0202 26.2352   1
  -4 -14  11 1100.64 34.5112  -2
  -4 -14  11 1100.64 34.5112   1
  -4 -14  10 5129.68 52.2827  -2
  -4 -14  10 5129.68 52.2827   1
  -4 -14   9 158.222 124.337   1
   4  14  -9 307.163 25.4029  -2
   4  14  -9 307.163 25.4029   1
  -4 -14   8 3838.33 38.3733  -2
  -4 -14   8 3838.33 38.3733   1
  -4 -14   7 6032.81 48.8388  -2
  -4 -14   7 6032.81 48.8388   1
  -4  14   6 10331.8 57.5245  -2
  -4  14   6 10331.8 57.5245   1
  -4 -14   5 9585.63 49.2448  -2
  -4 -14   5 9585.63 49.2448   1
  -4 -14   4 11228.3 50.2589  -2
  -4 -14   4 11228.3 50.2589   1
   4 -14  -3 411.561 26.6522  -2
   4 -14  -3 411.561 26.6522   1
   4  14  -2 5374.32 55.7449  -2
   4  14  -2 5374.32 55.7449   1
   4 -14  -1 127.954 21.7659  -2
   4 -14  -1 127.954 21.7659   1
  -4 -14   0 2066.30 34.1428  -2
  -4 -14   0 2066.30 34.1428   1
   4  14   1 946.888 27.5666  -2
   4  14   1 946.888 27.5666   1
   4  14   2 1662.45 34.1374  -2
   4  14   2 1662.45 34.1374   1
   4 -14   3 448.217 29.9394  -2
   4 -14   3 448.217 29.9394   1
  -4  14  -4 1368.75 24.6078  -2
  -4  14  -4 1368.75 24.6078   1
  -4 -14  -5 154.174 20.4232  -2
  -4 -14  -5 154.174 20.4232   1
  -4  14  -6 1264.58 27.4009  -2
  -4  14  -6 1264.58 27.4009   1
  -4 -14  -7 394.092 24.1574  -2
  -4 -14  -7 394.092 24.1574   1
  -4 -14  -8 274.086 23.1254  -2
  -4 -14  -8 274.086 23.1254   1
   4 -14   9 2908.36 37.1218  -2
   4 -14   9 2908.36 37.1218   1
   4 -14  10 39.0852 22.1139  -2
   4 -14  10 39.0852 22.1139   1
  -4  14 -11 113.573 20.0366  -2
  -4  14 -11 113.573 20.0366   1
   4 -14  12 76.2631 74.2610   1
   4  14  12 71.2106 22.9143  -2
   4  14  12 71.2106 22.9143   1
   4  14  13 145.248 54.5609   1
   4  14  13 397.312 25.2479  -2
   4  14  13 397.312 25.2479   1
   4  14  14 21.9346 35.4025   1
   4 -14  14 140.293 27.8279  -2
   4 -14  14 140.293 27.8279   1
   4 -14  15-9.28895 27.9777   1
  -4  14 -15 85.0915 23.7544  -2
  -4  14 -15 85.0915 23.7544   1
   4  15 -15 39.5380 31.9499  -2
   4  15 -15 39.5380 31.9499   1
   4 -15 -14 91.7682 31.7571  -2
   4 -15 -14 91.7682 31.7571   1
  -4 -15  13 125.108 35.7065  -2
  -4 -15  13 125.108 35.7065   1
  -4 -15  12 81.9553 30.6466  -2
  -4 -15  12 81.9553 30.6466   1
   4 -15 -11 388.371 30.4638  -2
   4 -15 -11 388.371 30.4638   1
  -4 -15  10 52.7546 26.4377  -2
  -4 -15  10 52.7546 26.4377   1
  -4 -15   9 3432.79 225.704   1
   4  15  -9 6121.58 53.7739  -2
   4  15  -9 6121.58 53.7739   1
  -4 -15   8 333.389 124.542   1
   4 -15  -8 631.106 26.2728  -2
   4 -15  -8 631.106 26.2728   1
  -4 -15   7 239.705 23.6876  -2
  -4 -15   7 239.705 23.6876   1
  -4  15   6 979.883 27.0748  -2
  -4  15   6 979.883 27.0748   1
  -4  15   5 19.0930 19.4725  -2
  -4  15   5 19.0930 19.4725   1
  -4  15   4 2210.27 28.2031  -2
  -4  15   4 2210.27 28.2031   1
   4 -15  -3 106.091 16.0556  -2
   4 -15  -3 106.091 16.0556   1
  -4 -15   2 7105.17 44.1257  -2
  -4 -15   2 7105.17 44.1257   1
   4 -15  -1 3247.10 45.6171  -2
   4 -15  -1 3247.10 45.6171   1
  -4  15   0 886.685 30.3339  -2
  -4  15   0 886.685 30.3339   1
  -4 -15  -1 3331.37 40.8601  -2
  -4 -15  -1 3331.37 40.8601   1
   4  15   2 3018.60 32.7820  -2
   4  15   2 3018.60 32.7820   1
  -4 -15  -3 9178.23 49.5818  -2
  -4 -15  -3 9178.23 49.5818   1
  -4  15  -4 26.6408 18.8488  -2
  -4  15  -4 26.6408 18.8488   1
  -4  15  -5 76.3249 17.8294  -2
  -4  15  -5 76.3249 17.8294   1
  -4 -15  -6 111.958 19.5502  -2
  -4 -15  -6 111.958 19.5502   1
  -4  15  -7 44.6535 22.6959  -2
  -4  15  -7 44.6535 22.6959   1
   4 -15   8 108.861 22.9028  -2
   4 -15   8 108.861 22.9028   1
   4  15   9 143.694 22.2522  -2
   4  15   9 143.694 22.2522   1
   4  15  10 79.5023 21.3920  -2
   4  15  10 79.5023 21.3920   1
   4 -15  11 43.7670 22.6009  -2
   4 -15  11 43.7670 22.6009   1
   4 -15  12 161.939 78.2237   1
   4  15  12 83.6120 20.5879  -2
   4  15  12 83.6120 20.5879   1
   4 -15  13 10.6628 49.1143   1
  -4 -15 -13 142.878 23.3086  -2
  -4 -15 -13 142.878 23.3086   1
   4 -15  14 28.9646 33.7380   1
  -4 -15 -14 80.2374 25.6360  -2
  -4 -15 -14 80.2374 25.6360   1
   4 -15  15 56.2522 31.2482   1
  -4  15 -15 153.028 27.5333  -2
  -4  15 -15 153.028 27.5333   1
   4 -16 -15 33.3693 21.6204  -2
   4 -16 -15 33.3693 21.6204   1
  -4  16  14-7.02888 58.1031   1
  -4 -16  14 130.977 30.3865  -2
  -4 -16  14 130.977 30.3865   1
  -4  16  13 353.202 30.8759  -2
  -4  16  13 353.202 30.8759   1
   4  16 -12 108.103 24.3837  -2
   4  16 -12 108.103 24.3837   1
   4  16 -11 24.4471 25.1482  -2
   4  16 -11 24.4471 25.1482   1
   4  16 -10 1515.48 36.3699  -2
   4  16 -10 1515.48 36.3699   1
   4 -16  -9 219.960 25.9761  -2
   4 -16  -9 219.960 25.9761   1
  -4 -16   8 92.1629 120.390   1
   4  16  -8 124.458 23.2588  -2
   4  16  -8 124.458 23.2588   1
  -4 -16   7 57.3953 20.5288  -2
  -4 -16   7 57.3953 20.5288   1
   4 -16  -6 2235.29 33.1790  -2
   4 -16  -6 2235.29 33.1790   1
   4  16  -5 168.050 20.4241  -2
   4  16  -5 168.050 20.4241   1
   4 -16  -4 2461.83 29.4217  -2
   4 -16  -4 2461.83 29.4217   1
   4  16  -3 2331.43 28.6189  -2
   4  16  -3 2331.43 28.6189   1
   4 -16  -2 2844.71 31.9600  -2
   4 -16  -2 2844.71 31.9600   1
  -4 -16   1 1944.86 27.3273  -2
  -4 -16   1 1944.86 27.3273   1
  -4  16   0 6110.03 42.2954  -2
  -4  16   0 6110.03 42.2954   1
   4  16   1 378.248 20.4685  -2
   4  16   1 378.248 20.4685   1
   4 -16   2 6138.62 45.1629  -2
   4 -16   2 6138.62 45.1629   1
  -4  16  -3 5815.54 43.6814  -2
  -4  16  -3 5815.54 43.6814   1
  -4 -16  -4 1184.86 28.3154  -2
  -4 -16  -4 1184.86 28.3154   1
  -4 -16  -5 20.1373 19.7967  -2
  -4 -16  -5 20.1373 19.7967   1
  -4 -16  -6 1535.04 32.5008  -2
  -4 -16  -6 1535.04 32.5008   1
   4  16   7 801.128 28.1422  -2
   4  16   7 801.128 28.1422   1
   4  16   8 1931.81 35.0991  -2
   4  16   8 1931.81 35.0991   1
   4 -16   9 795.695 28.8675  -2
   4 -16   9 795.695 28.8675   1
   4 -16  10 774.624 102.073   1
  -4 -16 -10 2263.02 34.9533  -2
  -4 -16 -10 2263.02 34.9533   1
  -4  16 -11 186.688 22.4871  -2
  -4  16 -11 186.688 22.4871   1
   4 -16  12 472.754 89.3208   1
  -4 -16 -12 1136.08 29.5578  -2
  -4 -16 -12 1136.08 29.5578   1
   4 -16  13 471.870 82.7177   1
   4  16  13 1384.91 30.9395  -2
   4  16  13 1384.91 30.9395   1
   4  16  14-5.67562 28.7027   1
   4 -16  14 130.822 23.7279  -2
   4 -16  14 130.822 23.7279   1
   4  16  15-32.6107 56.0164   1
  -4 -16 -15 61.0546 28.6125  -2
  -4 -16 -15 61.0546 28.6125   1
  -4 -17  14 142.345 28.1593  -2
  -4 -17  14 142.345 28.1593   1
  -4  17  13 443.092 29.9634  -2
  -4  17  13 443.092 29.9634   1
  -4 -17  12 62.1158 29.2441  -2
  -4 -17  12 62.1158 29.2441   1
   4 -17 -11 167.118 26.8169  -2
   4 -17 -11 167.118 26.8169   1
  -4 -17  10 108.128 25.8615  -2
  -4 -17  10 108.128 25.8615   1
   4  17  -9 81.9029 25.3433  -2
   4  17  -9 81.9029 25.3433   1
  -4 -17   8 1650.59 175.398   1
   4  17  -8 2940.22 42.1506  -2
   4  17  -8 2940.22 42.1506   1
  -4 -17   7 266.518 115.195   1
   4 -17  -7 614.334 29.6779  -2
   4 -17  -7 614.334 29.6779   1
  -4 -17   6 31.5987 22.8375  -2
  -4 -17   6 31.5987 22.8375   1
  -4 -17   5 1974.31 31.2534  -2
  -4 -17   5 1974.31 31.2534   1
  -4  17   4 892.424 24.9996  -2
  -4  17   4 892.424 24.9996   1
   4 -17  -3 737.013 22.0839  -2
   4 -17  -3 737.013 22.0839   1
  -4 -17   2 1198.70 25.0434  -2
  -4 -17   2 1198.70 25.0434   1
   4 -17  -1 2369.43 30.4310  -2
   4 -17  -1 2369.43 30.4310   1
   4 -17   0 53.2885 18.5873  -2
   4 -17   0 53.2885 18.5873   1
   4 -17   1 2826.05 34.1863  -2
   4 -17   1 2826.05 34.1863   1
   4  17   2 1917.20 32.3591  -2
   4  17   2 1917.20 32.3591   1
   4 -17   3 3224.44 38.9283  -2
   4 -17   3 3224.44 38.9283   1
  -4 -17  -4 55.4763 20.1697  -2
  -4 -17  -4 55.4763 20.1697   1
  -4  17  -5 295.875 24.5460  -2
  -4  17  -5 295.875 24.5460   1
   4 -17   6 1218.13 34.1154  -2
   4 -17   6 1218.13 34.1154   1
  -4 -17  -7 2373.17 39.7390  -2
  -4 -17  -7 2373.17 39.7390   1
  -4  17  -8 36.5750 24.0523  -2
  -4  17  -8 36.5750 24.0523   1
  -4 -17  -9 2240.08 37.9468  -2
  -4 -17  -9 2240.08 37.9468   1
   4  17  10 1693.18 33.9860  -2
   4  17  10 1693.18 33.9860   1
   4 -17  11-28.5122 65.6569   1
  -4  17 -11 128.016 23.9652  -2
  -4  17 -11 128.016 23.9652   1
   4 -17  12 554.899 88.7100   1
  -4 -17 -12 1307.85 30.9434  -2
  -4 -17 -12 1307.85 30.9434   1
   4 -17  13 106.833 58.6168   1
  -4  17 -13 51.2488 23.6197  -2
  -4  17 -13 51.2488 23.6197   1
   4  17  14 49.9631 33.0202   1
   4  17  14 10.9658 19.8372  -2
   4  17  14 10.9658 19.8372   1
   4 -18 -14 16.5285 23.6118  -2
   4 -18 -14 16.5285 23.6118   1
   4 -18 -13 40.1782 29.8291  -2
   4 -18 -13 40.1782 29.8291   1
  -4 -18  12 145.417 29.5996  -2
  -4 -18  12 145.417 29.5996   1
  -4 -18  11 565.114 30.8247  -2
  -4 -18  11 565.114 30.8247   1
   4  18 -10 180.317 26.0919  -2
   4  18 -10 180.317 26.0919   1
  -4 -18   9 1735.21 38.6282  -2
  -4 -18   9 1735.21 38.6282   1
   4 -18  -8 1387.17 37.5278  -2
   4 -18  -8 1387.17 37.5278   1
  -4 -18   7 135.577 115.133   1
   4  18  -7 235.485 28.4347  -2
   4  18  -7 235.485 28.4347   1
  -4 -18   6 181.982 112.729   1
   4  18  -6 537.722 28.0613  -2
   4  18  -6 537.722 28.0613   1
   4 -18  -5 547.071 25.6552  -2
   4 -18  -5 547.071 25.6552   1
   4 -18  -4 2248.93 31.6102  -2
   4 -18  -4 2248.93 31.6102   1
  -4 -18   3 72.6133 19.4491  -2
  -4 -18   3 72.6133 19.4491   1
  -4  18   2 1626.36 27.7302  -2
  -4  18   2 1626.36 27.7302   1
   4  18  -1 6408.39 45.9699  -2
   4  18  -1 6408.39 45.9699   1
   4 -18   0 1316.62 25.2233  -2
   4 -18   0 1316.62 25.2233   1
   4 -18   1 385.069 26.3072  -2
   4 -18   1 385.069 26.3072   1
  -4 -18  -2 1038.73 29.4787  -2
  -4 -18  -2 1038.73 29.4787   1
  -4 -18  -3 67.4049 22.9965  -2
  -4 -18  -3 67.4049 22.9965   1
   4 -18   4 13.6405 22.8811  -2
   4 -18   4 13.6405 22.8811   1
   4  18   5 360.755 27.1793  -2
   4  18   5 360.755 27.1793   1
  -4 -18  -6 12427.4 79.7866  -2
  -4 -18  -6 12427.4 79.7866   1
  -4 -18  -7 2823.03 47.2088  -2
  -4 -18  -7 2823.03 47.2088   1
   4 -18   8 146.905 27.5551  -2
   4 -18   8 146.905 27.5551   1
   4 -18   9 840.347 32.3622  -2
   4 -18   9 840.347 32.3622   1
  -4  18 -10 680.972 27.6847  -2
  -4  18 -10 680.972 27.6847   1
  -4  18 -11 126.937 22.2042  -2
  -4  18 -11 126.937 22.2042   1
   4  18  12 625.868 26.0658  -2
   4  18  12 625.868 26.0658   1
   4 -18  13 53.9052 24.9298  -2
   4 -18  13 53.9052 24.9298   1
   4  18  14 46.1555 36.1904   1
  -4  18 -14 190.661 23.2944  -2
  -4  18 -14 190.661 23.2944   1
   4  19 -14 215.067 57.2510  -2
   4  19 -14 215.067 57.2510   1
   4 -19 -13 1384.41 37.9326  -2
   4 -19 -13 1384.41 37.9326   1
  -4 -19  12 43.1316 26.2613  -2
  -4 -19  12 43.1316 26.2613   1
   4 -19 -11 424.675 29.8273  -2
   4 -19 -11 424.675 29.8273   1
   4 -19 -10 2824.38 43.5753  -2
   4 -19 -10 2824.38 43.5753   1
   4 -19  -9 5048.36 52.2269  -2
   4 -19  -9 5048.36 52.2269   1
  -4 -19   8 318.413 32.9684  -2
  -4 -19   8 318.413 32.9684   1
   4  19  -7 388.703 35.3174  -2
   4  19  -7 388.703 35.3174   1
  -4 -19   6 10.3771 49.4238   1
   4 -19  -6 75.4330 26.5284  -2
   4 -19  -6 75.4330 26.5284   1
  -4 -19   5 449.075 87.6859   1
   4  19  -5 1345.17 31.7942  -2
   4  19  -5 1345.17 31.7942   1
  -4  19   4 41.9357 19.4473  -2
  -4  19   4 41.9357 19.4473   1
   4 -19  -3 37.9976 19.0591  -2
   4 -19  -3 37.9976 19.0591   1
  -4 -19   2 892.283 24.9118  -2
  -4 -19   2 892.283 24.9118   1
   4 -19  -1 501.037 23.4186  -2
   4 -19  -1 501.037 23.4186   1
   4 -19   0 65.5830 21.5524  -2
   4 -19   0 65.5830 21.5524   1
   4 -19   1 1473.57 31.8590  -2
   4 -19   1 1473.57 31.8590   1
  -4 -19  -2 194.303 23.1045  -2
  -4 -19  -2 194.303 23.1045   1
  -4 -19  -3 581.500 27.6624  -2
  -4 -19  -3 581.500 27.6624   1
  -4  19  -4 73.4916 26.8962  -2
  -4  19  -4 73.4916 26.8962   1
  -4 -19  -5 3159.81 44.6484  -2
  -4 -19  -5 3159.81 44.6484   1
  -4  19  -6 302.840 32.7309  -2
  -4  19  -6 302.840 32.7309   1
   4 -19   7 74.2439 28.8772  -2
   4 -19   7 74.2439 28.8772   1
   4  19   8 2310.47 40.4371  -2
   4  19   8 2310.47 40.4371   1
   4  19   9 485.555 29.7695  -2
   4  19   9 485.555 29.7695   1
  -4  19 -10 1882.45 33.6483  -2
  -4  19 -10 1882.45 33.6483   1
   4  19  11 195.961 22.3182  -2
   4  19  11 195.961 22.3182   1
   4  19  12 41.3510 21.2020  -2
   4  19  12 41.3510 21.2020   1
   4  19  13 52.2190 50.3233   1
   4 -19  13 37.6277 20.4369  -2
   4 -19  13 37.6277 20.4369   1
  -4 -20  13 71.4518 26.0528  -2
  -4 -20  13 71.4518 26.0528   1
   4  20 -12 86.4413 27.5249  -2
   4  20 -12 86.4413 27.5249   1
  -4 -20  11 408.276 32.4647  -2
  -4 -20  11 408.276 32.4647   1
   4  20 -10 98.9140 26.3644  -2
   4  20 -10 98.9140 26.3644   1
  -4 -20   9 11.7887 65.6271   1
   4  20  -9 27.0849 23.0836  -2
   4  20  -9 27.0849 23.0836   1
   4  20  -8 1204.79 41.0671  -2
   4  20  -8 1204.79 41.0671   1
   4  20  -7 326.688 33.4648  -2
   4  20  -7 326.688 33.4648   1
  -4 -20   6 104.535 27.0473  -2
  -4 -20   6 104.535 27.0473   1
  -4 -20   5-43.9393 100.200   1
  -4 -20   5 53.4564 23.5705  -2
  -4 -20   5 53.4564 23.5705   1
   4 -20  -4 153.892 21.3496  -2
   4 -20  -4 153.892 21.3496   1
  -4 -20   3 585.547 79.4592   1
   4 -20  -3 1189.06 30.3313  -2
   4 -20  -3 1189.06 30.3313   1
   4 -20  -2 1056.67 29.8360  -2
   4 -20  -2 1056.67 29.8360   1
   4 -20  -1 12.0849 20.1101  -2
   4 -20  -1 12.0849 20.1101   1
   4 -20   0 4427.57 44.9628  -2
   4 -20   0 4427.57 44.9628   1
  -4  20  -1 164.916 25.1840  -2
  -4  20  -1 164.916 25.1840   1
   4 -20   2 3820.18 45.8031  -2
   4 -20   2 3820.18 45.8031   1
  -4  20  -3 602.908 28.9564  -2
  -4  20  -3 602.908 28.9564   1
  -4  20  -4 8248.58 65.4784  -2
  -4  20  -4 8248.58 65.4784   1
  -4  20  -5 3945.09 52.7369  -2
  -4  20  -5 3945.09 52.7369   1
   4 -20   6 44.7097 28.1327  -2
   4 -20   6 44.7097 28.1327   1
  -4  20  -7 66.3147 33.7900  -2
  -4  20  -7 66.3147 33.7900   1
  -4 -20  -8 1184.58 35.1682  -2
  -4 -20  -8 1184.58 35.1682   1
  -4  20  -9 273.555 28.7269  -2
  -4  20  -9 273.555 28.7269   1
  -4 -20 -10 263.525 24.6037  -2
  -4 -20 -10 263.525 24.6037   1
   4  20  11 13.9449 62.3383   1
  -4  20 -11 76.8154 21.3662  -2
  -4  20 -11 76.8154 21.3662   1
   4  20  12 66.4085 55.1368   1
  -4 -20 -12 118.222 25.2232  -2
  -4 -20 -12 118.222 25.2232   1
   4  20  13 19.5341 31.7862   1
  -4  20 -13 67.4080 22.0301  -2
  -4  20 -13 67.4080 22.0301   1
   4 -21 -13 31.0576 29.7975  -2
   4 -21 -13 31.0576 29.7975   1
   4 -21 -12 12.2850 23.6995  -2
   4 -21 -12 12.2850 23.6995   1
  -4 -21  11 148.518 28.3146  -2
  -4 -21  11 148.518 28.3146   1
  -4 -21  10 52.1353 60.0507   1
   4  21 -10 209.991 30.7879  -2
   4  21 -10 209.991 30.7879   1
   4  21  -9 98.2177 27.0829  -2
   4  21  -9 98.2177 27.0829   1
  -4 -21   8 4176.95 53.5944  -2
  -4 -21   8 4176.95 53.5944   1
   4  21  -7 152.379 29.1336  -2
   4  21  -7 152.379 29.1336   1
  -4 -21   6-5.83738 66.7362   1
   4 -21  -6 59.2980 32.0225  -2
   4 -21  -6 59.2980 32.0225   1
   4  21  -5 886.372 34.1601  -2
   4  21  -5 886.372 34.1601   1
   4 -21  -4 197.991 22.9410  -2
   4 -21  -4 197.991 22.9410   1
   4 -21  -3 46.8152 22.8987  -2
   4 -21  -3 46.8152 22.8987   1
  -4  21   2 275.104 25.9193  -2
  -4  21   2 275.104 25.9193   1
   4 -21  -1 3173.83 41.8395  -2
   4 -21  -1 3173.83 41.8395   1
   4  21   0 391.691 28.4373  -2
   4  21   0 391.691 28.4373   1
   4  21   1 677.431 31.5105  -2
   4  21   1 677.431 31.5105   1
   4 -21   2 48.6009 26.0613  -2
   4 -21   2 48.6009 26.0613   1
   4 -21   3 5020.83 54.9609  -2
   4 -21   3 5020.83 54.9609   1
  -4 -21  -4 1934.62 41.4047  -2
  -4 -21  -4 1934.62 41.4047   1
  -4 -21  -5 145.678 36.6012  -2
  -4 -21  -5 145.678 36.6012   1
  -4  21  -6 242.328 37.2506  -2
  -4  21  -6 242.328 37.2506   1
  -4 -21  -7 203.327 33.0529  -2
  -4 -21  -7 203.327 33.0529   1
   4  21   8 208.636 27.2428  -2
   4  21   8 208.636 27.2428   1
   4  21   9 119.183 22.5780  -2
   4  21   9 119.183 22.5780   1
  -4  21 -10 664.626 26.9691  -2
  -4  21 -10 664.626 26.9691   1
   4  21  11 91.8777 56.5474   1
   4 -21  11 15.9587 24.5284  -2
   4 -21  11 15.9587 24.5284   1
   4  21  12 76.6996 47.1793   1
  -4  21 -12 68.6198 23.7656  -2
  -4  21 -12 68.6198 23.7656   1
   4 -22 -12 154.654 22.4692  -2
   4 -22 -12 154.654 22.4692   1
   4 -22 -11 115.240 28.1734  -2
   4 -22 -11 115.240 28.1734   1
   4  22 -10 52.1323 26.0706  -2
   4  22 -10 52.1323 26.0706   1
  -4 -22   9 202.417 30.1928  -2
  -4 -22   9 202.417 30.1928   1
   4  22  -8 496.179 31.8426  -2
   4  22  -8 496.179 31.8426   1
  -4 -22   7 110.967 66.0206   1
  -4 -22   7 187.403 32.4258  -2
  -4 -22   7 187.403 32.4258   1
  -4 -22   6 753.635 35.6073  -2
  -4 -22   6 753.635 35.6073   1
  -4 -22   5 2810.00 44.9364  -2
  -4 -22   5 2810.00 44.9364   1
  -4 -22   4 573.422 29.8411  -2
  -4 -22   4 573.422 29.8411   1
  -4 -22   3 127.925 32.4880  -2
  -4 -22   3 127.925 32.4880   1
   4 -22  -2 291.835 32.7178  -2
   4 -22  -2 291.835 32.7178   1
   4 -22  -1 43.0024 26.0201  -2
   4 -22  -1 43.0024 26.0201   1
   4 -22   0 28.1945 29.1232  -2
   4 -22   0 28.1945 29.1232   1
   4 -22   1 16.5218 32.1275  -2
   4 -22   1 16.5218 32.1275   1
  -4 -22  -2 962.160 39.8698  -2
  -4 -22  -2 962.160 39.8698   1
  -4  22  -3 3017.25 52.9277  -2
  -4  22  -3 3017.25 52.9277   1
  -4 -22  -4 461.809 40.7193  -2
  -4 -22  -4 461.809 40.7193   1
  -4  22  -5 951.978 41.0933  -2
  -4  22  -5 951.978 41.0933   1
   4 -22   6 48.8134 31.4301  -2
   4 -22   6 48.8134 31.4301   1
  -4  22  -7 164.172 35.4636  -2
  -4  22  -7 164.172 35.4636   1
  -4 -22  -8 368.126 30.8614  -2
  -4 -22  -8 368.126 30.8614   1
  -4  22  -9 656.862 31.2333  -2
  -4  22  -9 656.862 31.2333   1
  -4 -22 -10 11.4645 22.9351  -2
  -4 -22 -10 11.4645 22.9351   1
  -4  22 -11 107.161 20.3604  -2
  -4  22 -11 107.161 20.3604   1
   4 -22  12 28.3686 21.4202  -2
   4 -22  12 28.3686 21.4202   1
   4  23 -11 27.4710 20.1600  -2
   4  23 -11 27.4710 20.1600   1
  -4 -23  10-13.1183 47.8842   1
   4  23 -10 48.1661 32.7064  -2
   4  23 -10 48.1661 32.7064   1
   4  23  -9 36.6238 25.8663  -2
   4  23  -9 36.6238 25.8663   1
   4  23  -8 129.454 27.1166  -2
   4  23  -8 129.454 27.1166   1
  -4 -23   7 1514.09 39.6061  -2
  -4 -23   7 1514.09 39.6061   1
  -4 -23   6 1043.65 37.2145  -2
  -4 -23   6 1043.65 37.2145   1
   4 -23  -5 2047.00 51.3974  -2
   4 -23  -5 2047.00 51.3974   1
  -4 -23   4 116.005 67.3795   1
   4 -23  -4 240.071 33.1316  -2
   4 -23  -4 240.071 33.1316   1
   4 -23  -3 90.2577 29.9588  -2
   4 -23  -3 90.2577 29.9588   1
  -4 -23   2 97.1221 35.8329  -2
  -4 -23   2 97.1221 35.8329   1
  -4 -23   1 323.035 35.0620  -2
  -4 -23   1 323.035 35.0620   1
  -4 -23   0 52.8149 32.8294  -2
  -4 -23   0 52.8149 32.8294   1
   4 -23   1 1144.28 44.4413  -2
   4 -23   1 1144.28 44.4413   1
  -4 -23  -2 481.559 40.1142  -2
  -4 -23  -2 481.559 40.1142   1
  -4 -23  -3 2915.60 57.1148  -2
  -4 -23  -3 2915.60 57.1148   1
  -4 -23  -4 327.625 37.5042  -2
  -4 -23  -4 327.625 37.5042   1
   4 -23   5 3339.40 60.9619  -2
   4 -23   5 3339.40 60.9619   1
  -4  23  -6 809.354 38.3261  -2
  -4  23  -6 809.354 38.3261   1
  -4  23  -7 107.984 26.8925  -2
  -4  23  -7 107.984 26.8925   1
  -4  23  -8 62.5193 23.7483  -2
  -4  23  -8 62.5193 23.7483   1
  -4  23  -9 44.5059 21.8718  -2
  -4  23  -9 44.5059 21.8718   1
   4 -23  10 34.7287 44.1494   1
  -4 -23 -10 98.8434 25.9107  -2
  -4 -23 -10 98.8434 25.9107   1
   4 -23  11 65.3609 21.7216  -2
   4 -23  11 65.3609 21.7216   1
   4 -24 -11 31.1400 22.9352  -2
   4 -24 -11 31.1400 22.9352   1
  -4 -24  10 60.6913 47.6141   1
   4 -24 -10 105.758 23.8992  -2
   4 -24 -10 105.758 23.8992   1
  -4 -24   9 38.3113 26.7688  -2
  -4 -24   9 38.3113 26.7688   1
  -4 -24   8 50.8731 24.4626  -2
  -4 -24   8 50.8731 24.4626   1
  -4 -24   7 77.8132 27.9965  -2
  -4 -24   7 77.8132 27.9965   1
   4 -24  -6 81.9223 27.9209  -2
   4 -24  -6 81.9223 27.9209   1
  -4 -24   5 330.186 75.1740   1
  -4 -24   5 507.936 36.7628  -2
  -4 -24   5 507.936 36.7628   1
   4  24  -4 79.9524 41.1712  -2
   4  24  -4 79.9524 41.1712   1
   4  24  -3 288.551 32.7849  -2
   4  24  -3 288.551 32.7849   1
   4 -24  -2 1461.53 45.8292  -2
   4 -24  -2 1461.53 45.8292   1
   4  24  -1 159.935 34.0956  -2
   4  24  -1 159.935 34.0956   1
  -4 -24   0 111.530 31.7653  -2
  -4 -24   0 111.530 31.7653   1
  -4 -24  -1 18.4799 33.7467  -2
  -4 -24  -1 18.4799 33.7467   1
  -4 -24  -2 36.3820 34.0607  -2
  -4 -24  -2 36.3820 34.0607   1
   4 -24   3 5121.66 71.4128  -2
   4 -24   3 5121.66 71.4128   1
  -4 -24  -4 1246.65 47.7914  -2
  -4 -24  -4 1246.65 47.7914   1
   4 -24   5 559.711 40.2002  -2
   4 -24   5 559.711 40.2002   1
   4 -24   6 90.2734 32.0576  -2
   4 -24   6 90.2734 32.0576   1
  -4  24  -7 197.843 29.0140  -2
  -4  24  -7 197.843 29.0140   1
  -4  24  -8 163.493 30.2548  -2
  -4  24  -8 163.493 30.2548   1
  -4 -24  -9 119.160 26.6231  -2
  -4 -24  -9 119.160 26.6231   1
   4 -24  10 235.901 23.4181  -2
   4 -24  10 235.901 23.4181   1
  -4  24 -11 73.2969 32.4897  -2
  -4  24 -11 73.2969 32.4897   1
   4 -25 -10 510.028 29.7048  -2
   4 -25 -10 510.028 29.7048   1
   4  25  -9 150.133 25.1760  -2
   4  25  -9 150.133 25.1760   1
   4  25  -8 559.444 28.2918  -2
   4  25  -8 559.444 28.2918   1
  -4 -25   7 108.191 25.8126  -2
  -4 -25   7 108.191 25.8126   1
   4 -25  -6 1577.73 37.1690  -2
   4 -25  -6 1577.73 37.1690   1
   4  25  -5 499.214 37.7400  -2
   4  25  -5 499.214 37.7400   1
   4  25  -4 250.828 37.5750  -2
   4  25  -4 250.828 37.5750   1
  -4 -25   3 92.9853 39.0865  -2
  -4 -25   3 92.9853 39.0865   1
   4 -25  -2 288.316 39.7010  -2
   4 -25  -2 288.316 39.7010   1
  -4 -25   1 1176.24 43.2861  -2
  -4 -25   1 1176.24 43.2861   1
   4 -25   0 46.1842 31.1593  -2
   4 -25   0 46.1842 31.1593   1
  -4 -25  -1 290.650 38.8324  -2
  -4 -25  -1 290.650 38.8324   1
  -4 -25  -2 128.149 40.3133  -2
  -4 -25  -2 128.149 40.3133   1
  -4 -25  -3 1522.88 51.8855  -2
  -4 -25  -3 1522.88 51.8855   1
   4 -25   4 406.246 40.6035  -2
   4 -25   4 406.246 40.6035   1
   4 -25   5 93.8713 30.6515  -2
   4 -25   5 93.8713 30.6515   1
  -4  25  -6 174.265 37.7742  -2
  -4  25  -6 174.265 37.7742   1
   4 -25   7 564.467 33.7481  -2
   4 -25   7 564.467 33.7481   1
  -4 -25  -8 303.887 31.6139  -2
  -4 -25  -8 303.887 31.6139   1
   4 -25   9 65.1504 22.7931  -2
   4 -25   9 65.1504 22.7931   1
  -4  25 -10 114.468 26.5551  -2
  -4  25 -10 114.468 26.5551   1
   4  26  -9 28.4649 29.9367  -2
   4  26  -9 28.4649 29.9367   1
  -4 -26   8 18.6568 44.3139   1
   4  26  -8 14.7988 26.5958  -2
   4  26  -8 14.7988 26.5958   1
   4 -26  -7 45.9130 59.6888   1
   4  26  -7 179.417 25.8574  -2
   4  26  -7 179.417 25.8574   1
   4 -26  -6-82.3736 78.1410   1
   4  26  -6 31.6067 29.3067  -2
   4  26  -6 31.6067 29.3067   1
   4 -26  -5 540.396 32.1361  -2
   4 -26  -5 540.396 32.1361   1
   4 -26  -4 43.5743 32.9806  -2
   4 -26  -4 43.5743 32.9806   1
   4  26  -3 59.2680 41.4506  -2
   4  26  -3 59.2680 41.4506   1
   4  26  -2 175.706 33.6395  -2
   4  26  -2 175.706 33.6395   1
   4 -26  -1 39.4568 33.5612  -2
   4 -26  -1 39.4568 33.5612   1
  -4 -26   0 1343.54 48.8066  -2
  -4 -26   0 1343.54 48.8066   1
   4 -26   1 130.049 32.0187  -2
   4 -26   1 130.049 32.0187   1
   4 -26   2 58.9129 34.6041  -2
   4 -26   2 58.9129 34.6041   1
   4 -26   3 67.3237 42.6061  -2
   4 -26   3 67.3237 42.6061   1
  -4 -26  -4 17.7193 36.2807  -2
  -4 -26  -4 17.7193 36.2807   1
   4 -26   5 326.711 45.7914  -2
   4 -26   5 326.711 45.7914   1
  -4 -26  -6 77.6858 36.8318  -2
  -4 -26  -6 77.6858 36.8318   1
  -4 -26  -7 44.8603 31.2243  -2
  -4 -26  -7 44.8603 31.2243   1
   4 -26   8 69.3734 35.8014  -2
   4 -26   8 69.3734 35.8014   1
  -4 -26  -9 38.5557 27.1525  -2
  -4 -26  -9 38.5557 27.1525   1
  -4 -27   8-1.15970 27.1526  -2
  -4 -27   8-1.15970 27.1526   1
  -4 -27   7 114.860 27.6080  -2
  -4 -27   7 114.860 27.6080   1
   4  27  -6 67.4787 24.0135  -2
   4  27  -6 67.4787 24.0135   1
   4  27  -5 31.2542 27.0265  -2
   4  27  -5 31.2542 27.0265   1
   4 -27  -4 197.141 34.6130  -2
   4 -27  -4 197.141 34.6130   1
  -4 -27   3 41.7281 29.1040  -2
  -4 -27   3 41.7281 29.1040   1
   4  27  -2 714.707 46.5915  -2
   4  27  -2 714.707 46.5915   1
  -4 -27   1 342.268 42.2273  -2
  -4 -27   1 342.268 42.2273   1
   4  27   0 57.8884 32.9868  -2
   4  27   0 57.8884 32.9868   1
   4 -27   1 64.2359 36.8127  -2
   4 -27   1 64.2359 36.8127   1
  -4 -27  -2 75.1153 40.7598  -2
  -4 -27  -2 75.1153 40.7598   1
  -4 -27  -3 121.416 40.1985  -2
  -4 -27  -3 121.416 40.1985   1
   4 -27   4 63.9880 37.8027  -2
   4 -27   4 63.9880 37.8027   1
   4 -27   5 158.589 58.8348   1
   4 -27   5 471.249 48.0426  -2
   4 -27   5 471.249 48.0426   1
  -4 -27  -6 59.2262 34.0865  -2
  -4 -27  -6 59.2262 34.0865   1
   4 -27   7-31.6558 44.8914   1
  -4 -27  -7 52.4553 28.5465  -2
  -4 -27  -7 52.4553 28.5465   1
   4 -27   8 29.8184 27.4087  -2
   4 -27   8 29.8184 27.4087   1
   4  28  -7 22.7350 27.6335  -2
   4  28  -7 22.7350 27.6335   1
   4  28  -6 133.018 27.1715  -2
   4  28  -6 133.018 27.1715   1
   4  28  -5 4.49671 31.8672  -2
   4  28  -5 4.49671 31.8672   1
  -4 -28   4 457.096 35.9869  -2
  -4 -28   4 457.096 35.9869   1
   4 -28  -3 53.1758 35.6772  -2
   4 -28  -3 53.1758 35.6772   1
   4 -28  -2 597.425 59.7547  -2
   4 -28  -2 597.425 59.7547   1
   4 -28  -1 23.6048 47.9001  -2
   4 -28  -1 23.6048 47.9001   1
   4 -28   0 393.785 48.4877  -2
   4 -28   0 393.785 48.4877   1
  -4 -28  -1 57.7099 48.0285  -2
  -4 -28  -1 57.7099 48.0285   1
  -4 -28  -2 338.823 43.5013  -2
  -4 -28  -2 338.823 43.5013   1
   4 -28   3 279.805 42.7649  -2
   4 -28   3 279.805 42.7649   1
   4 -28   4 679.275 45.2744  -2
   4 -28   4 679.275 45.2744   1
   4 -28   5 523.816 41.0707  -2
   4 -28   5 523.816 41.0707   1
   4 -28   6 141.397 48.1771   1
   4 -28   6 212.287 37.6110  -2
   4 -28   6 212.287 37.6110   1
  -4 -28  -7 73.1794 28.1076  -2
  -4 -28  -7 73.1794 28.1076   1
   4 -29  -6 241.411 37.0494  -2
   4 -29  -6 241.411 37.0494   1
  -4 -29   5 108.966 31.0544  -2
  -4 -29   5 108.966 31.0544   1
  -4 -29   4 414.318 39.2602  -2
  -4 -29   4 414.318 39.2602   1
   4 -29  -3 130.839 37.7801  -2
   4 -29  -3 130.839 37.7801   1
  -4 -29   2 67.5922 38.9982  -2
  -4 -29   2 67.5922 38.9982   1
  -4 -29   1 111.468 39.6082  -2
  -4 -29   1 111.468 39.6082   1
   4 -29   0 38.4345 35.2935  -2
   4 -29   0 38.4345 35.2935   1
   4 -29   1 123.556 40.2836  -2
   4 -29   1 123.556 40.2836   1
  -4 -29  -2 32.8027 35.8392  -2
  -4 -29  -2 32.8027 35.8392   1
   4 -29   3 61.5340 39.2064  -2
   4 -29   3 61.5340 39.2064   1
  -4 -29  -4 105.176 30.3665  -2
  -4 -29  -4 105.176 30.3665   1
  -4 -29  -5 30.7197 28.3485  -2
  -4 -29  -5 30.7197 28.3485   1
   4 -29   6 68.6095 30.3609   1
  -4 -29  -6 194.783 75.2861  -2
  -4 -29  -6 194.783 75.2861   1
  -4 -30   4 148.483 34.9816  -2
  -4 -30   4 148.483 34.9816   1
   4 -30  -3-22.4180 33.9606  -2
   4 -30  -3-22.4180 33.9606   1
  -4 -30   2 31.5630 36.2336  -2
  -4 -30   2 31.5630 36.2336   1
   4 -30  -1 106.175 42.1226  -2
   4 -30  -1 106.175 42.1226   1
   4 -30   0 127.439 42.9346  -2
   4 -30   0 127.439 42.9346   1
  -4 -30  -1 212.373 50.3874  -2
  -4 -30  -1 212.373 50.3874   1
   4 -30   2 200.386 43.3814  -2
   4 -30   2 200.386 43.3814   1
  -4 -30  -3 14.4391 37.5186  -2
  -4 -30  -3 14.4391 37.5186   1
  -4 -30  -4-2.13978 29.8762   1
  -4 -30  -4 50.0222 35.1034  -2
  -4 -30  -4 50.0222 35.1034   1
   4 -31  -1-10.9112 23.5875   1
   4 -31   1 79.7081 40.3438   1
  -5   0  16 880.681 39.3674  -2
  -5   0  16 880.681 39.3674   1
   5   0 -14 305.106 33.0318  -2
   5   0 -14 305.106 33.0318   1
  -5   0  12 11893.0 70.4344  -2
  -5   0  12 11893.0 70.4344   1
  -5   0  10 1748.86 99.0413   1
   5   0 -10 4994.69 44.1723  -2
   5   0 -10 4994.69 44.1723   1
  -5   0   8 89452.1 200.983  -2
  -5   0   8 89452.1 200.983   1
  -5   0   6 2092.62 37.6604  -2
  -5   0   6 2092.62 37.6604   1
  -5   0   4 4380.81 52.0434  -2
  -5   0   4 4380.81 52.0434   1
  -5   0   2 4409.98 39.9907  -2
  -5   0   2 4409.98 39.9907   1
  -5   0   0 29.7538 16.9505  -2
  -5   0   0 29.7538 16.9505   1
  -5   0  -2 185.252 33.8218  -2
  -5   0  -2 185.252 33.8218   1
   5   0   4 13123.9 112.632  -2
   5   0   4 13123.9 112.632   1
   5   0   6 3130.52 43.0863  -2
   5   0   6 3130.52 43.0863   1
   5   0   8 432.829 29.8162  -2
   5   0   8 432.829 29.8162   1
  -5   0 -10 1666.65 29.7388  -2
  -5   0 -10 1666.65 29.7388   1
   5   0  12 759.610 33.5488  -2
   5   0  12 759.610 33.5488   1
   5   0  14 1031.65 40.6295  -2
   5   0  14 1031.65 40.6295   1
  -5   0 -16-60.4566 65.7893   1
  -5   0 -16 299.804 42.5571  -2
  -5   0 -16 299.804 42.5571   1
   5   1 -17-13.5056 19.0644   1
  -5   2  17 261.989 63.7439  -2
  -5   1  17 261.989 63.7439   1
  -5  -1  16 216.780 25.3979  -2
  -5  -1  16 216.780 25.3979   1
   5  -1 -15 2947.32 35.7672  -2
   5  -1 -15 2947.32 35.7672   1
  -5  -1  14 82.9653 20.3703  -2
  -5  -1  14 82.9653 20.3703   1
  -5  -1  13 1971.95 28.9619  -2
  -5  -1  13 1971.95 28.9619   1
   5   1 -12 3497.08 33.0324  -2
   5   1 -12 3497.08 33.0324   1
   5   1 -11 4357.88 32.2778  -2
   5   1 -11 4357.88 32.2778   1
   5   1 -10 2897.25 26.0970  -2
   5   1 -10 2897.25 26.0970   1
  -5   1   9 4600.52 29.1756  -2
  -5   1   9 4600.52 29.1756   1
  -5  -1   8 5012.46 38.7838  -2
  -5  -1   8 5012.46 38.7838   1
  -5   1   7 105.739 18.7549  -2
  -5   1   7 105.739 18.7549   1
  -5  -1   6 16197.8 59.1444  -2
  -5  -1   6 16197.8 59.1444   1
  -5   1   5 1961.97 24.4368  -2
  -5   1   5 1961.97 24.4368   1
  -5   1   4 10461.7 44.7391  -2
  -5   1   4 10461.7 44.7391   1
  -5  -1   3 28166.2 54.7525  -2
  -5  -1   3 28166.2 54.7525   1
  -5   1   2 5779.98 25.8315  -2
  -5   1   2 5779.98 25.8315   1
  -5  -1   1 4145.54 18.9294  -2
  -5  -1   1 4145.54 18.9294   1
  -5   1   0 190.392 9.61177  -2
  -5   1   0 190.392 9.61177   1
   5  -1   1 23607.7 46.2007  -2
   5  -1   1 23607.7 46.2007   1
   5   1   2 43.4593 11.0135  -2
   5   1   2 43.4593 11.0135   1
   5   1   3 399.072 18.6953   1
   5   1   3 800.291 24.1500  -2
   5   1   3 800.291 24.1500   1
   5   1   4 1031.20 26.0138  -2
   5   1   4 1031.20 26.0138   1
   5   1   5 2437.19 29.5882  -2
   5   1   5 2437.19 29.5882   1
   5   1   6 3030.42 33.2282  -2
   5   1   6 3030.42 33.2282   1
  -5   1  -7 35886.8 89.2654  -2
  -5   1  -7 35886.8 89.2654   1
  -5   1  -8 779.819 22.2889  -2
  -5   1  -8 779.819 22.2889   1
   5  -1   9 8243.56 35.5532  -2
   5  -1   9 8243.56 35.5532   1
   5   1  10 33.8163 70.1558   1
   5  -1  10 230.059 15.1797  -2
   5  -1  10 230.059 15.1797   1
  -5   1 -11 2054.83 73.9669   1
   5  -1  11 5312.10 36.5483  -2
   5  -1  11 5312.10 36.5483   1
  -5   1 -12 700.829 23.5045  -2
  -5   1 -12 700.829 23.5045   1
   5   1  13 14.9845 68.8749   1
   5   1  13 99.5562 22.2765  -2
   5   1  13 99.5562 22.2765   1
  -5  -1 -14 232.098 21.9701  -2
  -5  -1 -14 232.098 21.9701   1
   5   1  15 216.424 23.6765  -2
   5   1  15 216.424 23.6765   1
  -5  -1 -16 354.509 52.1515   1
   5  -1  16 655.293 35.0923  -2
   5  -1  16 655.293 35.0923   1
  -5   1 -17 75.3782 25.0657   1
  -5  -2 -17 326.703 57.0845  -2
  -5  -1 -17 326.703 57.0845   1
   5   2 -17 24.4309 45.1901   1
   5   1 -17 116.957 37.5456  -2
   5   2 -17 116.957 37.5456   1
   5  -3 -17 30.5117 28.0530  -2
   5  -2 -17 30.5117 28.0530   1
   5  -2 -16 122.166 28.0616  -2
   5  -2 -16 122.166 28.0616   1
   5   2 -15 1408.91 30.9584  -2
   5   2 -15 1408.91 30.9584   1
  -5   2  14 316.966 23.3166  -2
  -5   2  14 316.966 23.3166   1
  -5   2  13 278.454 23.4446  -2
  -5   2  13 278.454 23.4446   1
   5   2 -12 867.048 24.0687  -2
   5   2 -12 867.048 24.0687   1
   5   2 -11 586.509 21.1527  -2
   5   2 -11 586.509 21.1527   1
  -5  -2  10 90.9665 56.8300   1
  -5  -2  10 250.600 16.5015  -2
  -5  -2  10 250.600 16.5015   1
  -5  -2   9 28.0759 49.8025   1
   5  -2  -9 308.425 16.7914  -2
   5  -2  -9 308.425 16.7914   1
  -5  -2   8 9611.81 48.7819  -2
  -5  -2   8 9611.81 48.7819   1
  -5  -2   7 32620.4 92.4588  -2
  -5  -2   7 32620.4 92.4588   1
  -5  -2   6 336.224 19.6378  -2
  -5  -2   6 336.224 19.6378   1
  -5  -2   5 7091.95 40.6377  -2
  -5  -2   5 7091.95 40.6377   1
  -5   2   4 9715.19 45.1134  -2
  -5   2   4 9715.19 45.1134   1
  -5   2   3 57144.2 81.6622  -2
  -5   2   3 57144.2 81.6622   1
   5  -2  -2 1153.61 18.6025  -2
   5  -2  -2 1153.61 18.6025   1
  -5   2   1 25342.8 51.0203  -2
  -5   2   1 25342.8 51.0203   1
   5  -2   0 56.6492 6.78309  -2
   5  -2   0 56.6492 6.78309   1
  -5   2  -1 6435.81 20.9790  -2
  -5   2  -1 6435.81 20.9790   1
  -5   2  -2 338.577 18.9341  -2
  -5   2  -2 338.577 18.9341   1
  -5   2  -3 617.888 18.2980  -2
  -5   2  -3 617.888 18.2980   1
  -5   2  -4 9033.07 46.5138  -2
  -5   2  -4 9033.07 46.5138   1
  -5   2  -5 5816.51 41.8766  -2
  -5   2  -5 5816.51 41.8766   1
   5  -2   6 3365.35 35.9197  -2
   5  -2   6 3365.35 35.9197   1
   5   2   7 12913.2 58.2584  -2
   5   2   7 12913.2 58.2584   1
  -5   2  -8 1914.87 26.2960  -2
  -5   2  -8 1914.87 26.2960   1
  -5  -2  -9 378.114 52.4326   1
  -5   2  -9 917.143 17.6071  -2
  -5   2  -9 917.143 17.6071   1
  -5  -2 -10 2.10642 35.8013   1
   5   2  10 59.1191 15.6432  -2
   5   2  10 59.1191 15.6432   1
   5  -2  11 392.257 19.9882  -2
   5  -2  11 392.257 19.9882   1
   5  -2  12-20.2799 54.3140   1
   5   2  12 45.0290 18.4866  -2
   5   2  12 45.0290 18.4866   1
   5   2  13 76.1292 23.1777  -2
   5   2  13 76.1292 23.1777   1
   5   2  14 72.2723 70.1113   1
   5   2  14 32.7199 22.1777  -2
   5   2  14 32.7199 22.1777   1
  -5   2 -15 178.270 69.2218   1
  -5  -2 -15 46.6520 21.8029  -2
  -5  -2 -15 46.6520 21.8029   1
   5   2  16 25.9749 50.8398   1
  -5   2 -16 87.3287 29.8661  -2
  -5   2 -16 87.3287 29.8661   1
  -5   1 -17 227.115 39.8983  -2
  -5   2 -17 227.115 39.8983   1
  -5  -3 -17 519.647 61.5207  -2
  -5  -2 -17 519.647 61.5207   1
  -5   3  17-11.4451 30.4458   1
   5   2 -17 106.686 39.8326  -2
   5   3 -17 106.686 39.8326   1
  -5   4  17 77.9159 59.0307  -2
  -5   3  17 77.9159 59.0307   1
  -5   3  16 239.320 26.8967  -2
  -5   3  16 239.320 26.8967   1
  -5  -3  15 879.577 101.424   1
  -5  -3  15 2239.78 35.1786  -2
  -5  -3  15 2239.78 35.1786   1
  -5  -3  14 3229.37 38.0622  -2
  -5  -3  14 3229.37 38.0622   1
   5  -3 -13 1934.53 32.2631  -2
   5  -3 -13 1934.53 32.2631   1
   5  -3 -12 80.4201 20.7941  -2
   5  -3 -12 80.4201 20.7941   1
   5   3 -11 164.178 17.1629  -2
   5   3 -11 164.178 17.1629   1
  -5   3  10 308.333 18.8513  -2
  -5   3  10 308.333 18.8513   1
   5  -3  -9 290.669 16.1209  -2
   5  -3  -9 290.669 16.1209   1
  -5  -3   8 498.551 23.6135  -2
  -5  -3   8 498.551 23.6135   1
  -5  -3   7 679.916 23.7965  -2
  -5  -3   7 679.916 23.7965   1
  -5  -3   6 993.843 24.9837  -2
  -5  -3   6 993.843 24.9837   1
   5   3  -5 50.1295 18.9587  -2
   5   3  -5 50.1295 18.9587   1
  -5   3   4 16345.8 60.8492  -2
  -5   3   4 16345.8 60.8492   1
  -5   3   3 79.3399 14.7669  -2
  -5   3   3 79.3399 14.7669   1
   5  -3  -2 1171.79 21.1448  -2
   5  -3  -2 1171.79 21.1448   1
  -5  -3   1 7650.20 28.8778  -2
  -5  -3   1 7650.20 28.8778   1
   5  -3   0 13.3439 8.52170  -2
   5  -3   0 13.3439 8.52170   1
  -5   3  -1 33.9723 6.74701  -2
  -5   3  -1 33.9723 6.74701   1
  -5   3  -2 545.158 19.0252  -2
  -5   3  -2 545.158 19.0252   1
  -5   3  -3 624.340 21.3275  -2
  -5   3  -3 624.340 21.3275   1
  -5  -3  -4 4333.19 33.2843  -2
  -5  -3  -4 4333.19 33.2843   1
   5  -3   5 19203.4 71.6574  -2
   5  -3   5 19203.4 71.6574   1
  -5   3  -6 1795.54 29.0204  -2
  -5   3  -6 1795.54 29.0204   1
  -5   3  -7 1887.39 27.2886  -2
  -5   3  -7 1887.39 27.2886   1
   5   3   8 98.2064 18.1316  -2
   5   3   8 98.2064 18.1316   1
  -5   3  -9 42.7352 41.3913   1
   5   3   9 98.4773 13.5857  -2
   5   3   9 98.4773 13.5857   1
   5   3  10 87.8039 38.4221   1
   5   3  10 404.021 18.0417  -2
   5   3  10 404.021 18.0417   1
  -5   3 -11 66.5996 16.7578  -2
  -5   3 -11 66.5996 16.7578   1
   5   3  12 9.76483 19.7842  -2
   5   3  12 9.76483 19.7842   1
  -5   3 -13 480.243 84.2429   1
   5  -3  13 1010.58 30.1585  -2
   5  -3  13 1010.58 30.1585   1
   5  -3  14 58.4145 21.8737  -2
   5  -3  14 58.4145 21.8737   1
   5   3  15 101.895 65.8044   1
   5   3  15 147.928 25.2263  -2
   5   3  15 147.928 25.2263   1
   5   3  16 39.1458 40.3995   1
   5   3  16 131.596 28.7929  -2
   5   3  16 131.596 28.7929   1
  -5  -3 -17 355.970 68.1447   1
  -5   2 -17 650.471 44.7552  -2
  -5   3 -17 650.471 44.7552   1
   5   4  17 65.2136 54.0475  -2
   5   3  17 65.2136 54.0475   1
   5   4 -17 4.39035 24.2426   1
  -5  -3  17 272.752 64.4004  -2
  -5  -4  17 272.752 64.4004   1
   5  -5 -17 105.193 57.5271  -2
   5  -4 -17 105.193 57.5271   1
   5   4 -16 98.9610 22.0007  -2
   5   4 -16 98.9610 22.0007   1
  -5   4  15 874.882 32.2700  -2
  -5   4  15 874.882 32.2700   1
   5  -4 -14 223.339 24.2843  -2
   5  -4 -14 223.339 24.2843   1
  -5  -4  13 6140.00 47.0280  -2
  -5  -4  13 6140.00 47.0280   1
   5  -4 -12 30.7820 20.6663  -2
   5  -4 -12 30.7820 20.6663   1
   5   4 -11 1395.96 24.5298  -2
   5   4 -11 1395.96 24.5298   1
   5  -4 -10 1897.04 23.7987  -2
   5  -4 -10 1897.04 23.7987   1
  -5   4   9 96.4634 13.2859  -2
  -5   4   9 96.4634 13.2859   1
   5  -4  -8 2007.19 29.6244  -2
   5  -4  -8 2007.19 29.6244   1
  -5  -4   7 1394.99 24.9970  -2
  -5  -4   7 1394.99 24.9970   1
  -5  -4   6 132.931 19.8806  -2
  -5  -4   6 132.931 19.8806   1
   5  -4  -5 9539.87 52.3181  -2
   5  -4  -5 9539.87 52.3181   1
   5   4  -4 3881.74 37.2093  -2
   5   4  -4 3881.74 37.2093   1
  -5   4   3 66038.2 123.508  -2
  -5   4   3 66038.2 123.508   1
   5   4  -2 8873.36 42.3410  -2
   5   4  -2 8873.36 42.3410   1
   5   4  -1 12274.5 42.8544  -2
   5   4  -1 12274.5 42.8544   1
  -5   4   0 7729.50 31.6420  -2
  -5   4   0 7729.50 31.6420   1
  -5   4  -1 5545.57 28.2758  -2
  -5   4  -1 5545.57 28.2758   1
   5   4   2 4368.69 32.0010  -2
   5   4   2 4368.69 32.0010   1
  -5   4  -3 938.686 20.1926  -2
  -5   4  -3 938.686 20.1926   1
  -5   4  -4 4606.07 35.3655  -2
  -5   4  -4 4606.07 35.3655   1
  -5  -4  -5 1046.37 25.3200  -2
  -5  -4  -5 1046.37 25.3200   1
  -5   4  -6 10309.9 54.7626  -2
  -5   4  -6 10309.9 54.7626   1
  -5  -4  -7 8171.92 44.5326  -2
  -5  -4  -7 8171.92 44.5326   1
  -5   4  -8 1846.41 30.4214  -2
  -5   4  -8 1846.41 30.4214   1
  -5  -4  -9 3349.87 26.0353  -2
  -5  -4  -9 3349.87 26.0353   1
   5   4  10-63.8734 68.1447   1
  -5   4 -10 27.1280 15.5687  -2
  -5   4 -10 27.1280 15.5687   1
   5   4  11 5270.33 37.4917  -2
   5   4  11 5270.33 37.4917   1
  -5  -4 -12 453.465 23.6460  -2
  -5  -4 -12 453.465 23.6460   1
   5  -4  13 712.491 27.1218  -2
   5  -4  13 712.491 27.1218   1
   5   4  14 324.341 26.5233  -2
   5   4  14 324.341 26.5233   1
   5  -4  15 12.7936 47.5020   1
   5   4  15 72.6049 24.6023  -2
   5   4  15 72.6049 24.6023   1
   5   4  16 135.636 56.5889   1
   5  -4  16 355.011 29.8637  -2
   5  -4  16 355.011 29.8637   1
   5   4  17-12.0046 24.2578   1
  -5   3 -17 401.769 35.4492  -2
  -5   4 -17 401.769 35.4492   1
  -5  -5 -17 57.4894 79.4644  -2
  -5  -4 -17 57.4894 79.4644   1
   5   5 -17 45.9531 21.3913   1
   5   4 -17 243.249 90.0521  -2
   5   5 -17 243.249 90.0521   1
   5  -6 -17 267.262 95.0616  -2
   5  -5 -17 267.262 95.0616   1
  -5  -5  16 53.5350 26.2554  -2
  -5  -5  16 53.5350 26.2554   1
  -5   5  15 33.0173 62.6257   1
  -5  -5  15 107.246 23.9011  -2
  -5  -5  15 107.246 23.9011   1
  -5  -5  14 2538.29 40.8704  -2
  -5  -5  14 2538.29 40.8704   1
  -5   5  13 24.6008 23.5838  -2
  -5   5  13 24.6008 23.5838   1
  -5   5  12 90.1526 20.2808  -2
  -5   5  12 90.1526 20.2808   1
  -5  -5  11 305.395 77.5533   1
   5   5 -11 737.409 22.4969  -2
   5   5 -11 737.409 22.4969   1
   5  -5 -10 49.1238 16.3006  -2
   5  -5 -10 49.1238 16.3006   1
   5   5  -9 9568.91 40.7289  -2
   5   5  -9 9568.91 40.7289   1
  -5   5   8 1016.01 25.7543  -2
  -5   5   8 1016.01 25.7543   1
  -5   5   7 78.1474 16.5829  -2
  -5   5   7 78.1474 16.5829   1
   5  -5  -6 5267.59 42.0338  -2
   5  -5  -6 5267.59 42.0338   1
   5  -5  -5 11904.3 63.1991  -2
   5  -5  -5 11904.3 63.1991   1
   5   5  -4 42.7874 18.8897  -2
   5   5  -4 42.7874 18.8897   1
   5   5  -3 76749.3 132.148  -2
   5   5  -3 76749.3 132.148   1
  -5  -5   2 736.723 24.5240  -2
  -5  -5   2 736.723 24.5240   1
   5  -5  -1 706.362 21.8819  -2
   5  -5  -1 706.362 21.8819   1
  -5  -5   0 3979.31 28.7016  -2
  -5  -5   0 3979.31 28.7016   1
   5   5   1 12691.2 46.3374  -2
   5   5   1 12691.2 46.3374   1
   5  -5   2 41.7309 15.8670  -2
   5  -5   2 41.7309 15.8670   1
   5  -5   3 7339.33 44.0669  -2
   5  -5   3 7339.33 44.0669   1
  -5   5  -4 11102.2 48.8333  -2
  -5   5  -4 11102.2 48.8333   1
  -5  -5  -5 7263.76 49.0906  -2
  -5  -5  -5 7263.76 49.0906   1
  -5   5  -6 10466.6 58.6458  -2
  -5   5  -6 10466.6 58.6458   1
  -5   5  -7 2025.20 28.7290  -2
  -5   5  -7 2025.20 28.7290   1
   5   5   8 129.975 16.9484  -2
   5   5   8 129.975 16.9484   1
  -5  -5  -9 6071.73 149.403   1
  -5   5  -9 14046.9 48.1748  -2
  -5   5  -9 14046.9 48.1748   1
   5   5  10 140.267 14.9541  -2
   5   5  10 140.267 14.9541   1
  -5  -5 -11 412.159 64.3842   1
  -5  -5 -11 1257.68 24.1530  -2
  -5  -5 -11 1257.68 24.1530   1
   5  -5  12 412.302 20.5178  -2
   5  -5  12 412.302 20.5178   1
  -5  -5 -13 601.863 27.3597  -2
  -5  -5 -13 601.863 27.3597   1
   5  -5  14 6.61072 78.0851   1
   5   5  14 43.5754 24.2949  -2
   5   5  14 43.5754 24.2949   1
   5  -5  15 41.2522 48.9652   1
   5   5  15 76.2190 23.4886  -2
   5   5  15 76.2190 23.4886   1
   5  -5  16 8.65810 39.5839   1
   5  -5  16 45.5210 27.7773  -2
   5  -5  16 45.5210 27.7773   1
   5   5  17 18.4893 15.9677   1
   5  -4  17 13.5273 48.1376  -2
   5  -5  17 13.5273 48.1376   1
  -5   6  17-7.62635 17.5548   1
   5   5 -17 95.8491 86.3720  -2
   5   6 -17 95.8491 86.3720   1
   5   6 -16 251.337 25.7853  -2
   5   6 -16 251.337 25.7853   1
  -5   6  15 294.008 27.2075  -2
  -5   6  15 294.008 27.2075   1
   5   6 -14 188.374 26.1737  -2
   5   6 -14 188.374 26.1737   1
  -5  -6  13 1134.34 112.323   1
  -5   6  13 2997.64 38.1021  -2
  -5   6  13 2997.64 38.1021   1
   5  -6 -12 51.1969 20.7993  -2
   5  -6 -12 51.1969 20.7993   1
  -5   6  11 4451.72 37.8270  -2
  -5   6  11 4451.72 37.8270   1
  -5  -6  10 58.5664 58.9509   1
   5   6 -10 210.526 19.0692  -2
   5   6 -10 210.526 19.0692   1
  -5  -6   9 364.338 68.4717   1
   5  -6  -9 881.624 20.6315  -2
   5  -6  -9 881.624 20.6315   1
  -5  -6   8 839.268 76.0866   1
  -5  -6   8 2609.13 28.0311  -2
  -5  -6   8 2609.13 28.0311   1
  -5  -6   7 129.470 19.7997  -2
  -5  -6   7 129.470 19.7997   1
   5   6  -6 27.0276 17.8606  -2
   5   6  -6 27.0276 17.8606   1
  -5  -6   5 18393.5 73.5513  -2
  -5  -6   5 18393.5 73.5513   1
   5   6  -4 2245.86 30.9811  -2
   5   6  -4 2245.86 30.9811   1
  -5  -6   3 869.277 23.0511  -2
  -5  -6   3 869.277 23.0511   1
   5  -6  -2 14211.9 53.2384  -2
   5  -6  -2 14211.9 53.2384   1
   5  -6  -1 17185.8 60.2752  -2
   5  -6  -1 17185.8 60.2752   1
   5  -6   0 557.596 19.6566  -2
   5  -6   0 557.596 19.6566   1
  -5   6  -1 33.5592 15.9716  -2
  -5   6  -1 33.5592 15.9716   1
   5  -6   2 9926.72 48.1251  -2
   5  -6   2 9926.72 48.1251   1
   5  -6   3 14600.4 53.4995  -2
   5  -6   3 14600.4 53.4995   1
  -5   6  -4 1117.74 24.3599  -2
  -5   6  -4 1117.74 24.3599   1
   5  -6   5 1622.65 25.0454  -2
   5  -6   5 1622.65 25.0454   1
  -5   6  -6 47.1388 14.4540  -2
  -5   6  -6 47.1388 14.4540   1
  -5   6  -7 19002.6 76.0032  -2
  -5   6  -7 19002.6 76.0032   1
  -5  -6  -8 601.740 57.9617   1
  -5  -6  -8 1474.98 20.9931  -2
  -5  -6  -8 1474.98 20.9931   1
  -5  -6  -9 944.020 71.2395   1
   5   6   9 2088.61 25.1581  -2
   5   6   9 2088.61 25.1581   1
   5   6  10 133.313 15.8112  -2
   5   6  10 133.313 15.8112   1
   5   6  11 1427.20 23.1678  -2
   5   6  11 1427.20 23.1678   1
   5   6  12 670.606 22.8410  -2
   5   6  12 670.606 22.8410   1
   5   6  13 427.371 26.3712  -2
   5   6  13 427.371 26.3712   1
   5  -6  14 52.5778 27.7325  -2
   5  -6  14 52.5778 27.7325   1
   5  -6  15 126.097 50.3704   1
   5  -6  15 337.116 26.7381  -2
   5  -6  15 337.116 26.7381   1
  -5  -6 -16 8.15930 34.3663   1
   5   6  16 108.679 25.4066  -2
   5   6  16 108.679 25.4066   1
   5   6  17-11.9464 17.0208   1
   5   7 -17 155.145 18.5620   1
  -5   7  16 23.0633 55.3963   1
   5   7 -16 39.5752 27.7140  -2
   5   7 -16 39.5752 27.7140   1
   5  -7 -15 163.071 26.2142  -2
   5  -7 -15 163.071 26.2142   1
  -5  -7  14 72.1516 28.3151  -2
  -5  -7  14 72.1516 28.3151   1
   5   7 -13 1158.72 31.5686  -2
   5   7 -13 1158.72 31.5686   1
   5  -7 -12 556.811 25.0508  -2
   5  -7 -12 556.811 25.0508   1
  -5   7  11 2875.78 32.6905  -2
  -5   7  11 2875.78 32.6905   1
  -5   7  10 2660.52 30.2480  -2
  -5   7  10 2660.52 30.2480   1
  -5  -7   9 304.478 18.4077  -2
  -5  -7   9 304.478 18.4077   1
  -5   7   8 640.621 18.3857  -2
  -5   7   8 640.621 18.3857   1
   5   7  -7 2584.37 36.6150  -2
   5   7  -7 2584.37 36.6150   1
   5   7  -6 1668.81 28.5455  -2
   5   7  -6 1668.81 28.5455   1
   5   7  -5 8393.33 59.4667  -2
   5   7  -5 8393.33 59.4667   1
  -5  -7   4 4197.70 34.4439  -2
  -5  -7   4 4197.70 34.4439   1
   5  -7  -3 1156.34 24.0430  -2
   5  -7  -3 1156.34 24.0430   1
  -5  -7   2 1982.35 26.2559  -2
  -5  -7   2 1982.35 26.2559   1
   5   7  -1 6387.25 38.1096  -2
   5   7  -1 6387.25 38.1096   1
   5   7   0 4488.12 32.1897  -2
   5   7   0 4488.12 32.1897   1
   5  -7   1 41.1721 14.1363  -2
   5  -7   1 41.1721 14.1363   1
   5   7   2 1553.69 27.5084  -2
   5   7   2 1553.69 27.5084   1
   5  -7   3 1411.46 24.7376  -2
   5  -7   3 1411.46 24.7376   1
   5   7   4 37.6824 19.2980  -2
   5   7   4 37.6824 19.2980   1
  -5   7  -5 820.058 22.9428  -2
  -5   7  -5 820.058 22.9428   1
  -5   7  -6 63.7984 18.8748  -2
  -5   7  -6 63.7984 18.8748   1
  -5   7  -7 1114.40 25.9412  -2
  -5   7  -7 1114.40 25.9412   1
  -5  -7  -8 121.050 42.3009   1
   5  -7   8 81.3549 13.8776  -2
   5  -7   8 81.3549 13.8776   1
  -5  -7  -9 32.3788 14.9925  -2
  -5  -7  -9 32.3788 14.9925   1
   5  -7  10 299.221 17.1507  -2
   5  -7  10 299.221 17.1507   1
   5   7  11 70.8198 16.7682  -2
   5   7  11 70.8198 16.7682   1
   5   7  12 1197.54 26.4144  -2
   5   7  12 1197.54 26.4144   1
   5   7  13-8.75189 86.4710   1
   5  -7  13 181.335 25.9814  -2
   5  -7  13 181.335 25.9814   1
   5  -7  14 724.128 109.075   1
   5   7  14 1618.39 36.4343  -2
   5   7  14 1618.39 36.4343   1
   5  -7  15 211.716 52.9797   1
   5  -7  15 656.813 29.1506  -2
   5  -7  15 656.813 29.1506   1
  -5  -7 -16 17.4053 32.8031   1
  -5   7 -16 40.4951 23.2924  -2
  -5   7 -16 40.4951 23.2924   1
  -5  -7 -17 43.4115 23.5225   1
   5   8 -17 42.8424 17.2630   1
  -5   8  16 79.0840 60.1552   1
  -5   8  16 261.226 24.2774  -2
  -5   8  16 261.226 24.2774   1
   5  -8 -15 310.874 28.5959  -2
   5  -8 -15 310.874 28.5959   1
  -5   8  14 183.717 28.9594  -2
  -5   8  14 183.717 28.9594   1
  -5   8  13 88.4129 22.9519  -2
  -5   8  13 88.4129 22.9519   1
  -5   8  12 1791.20 33.0121  -2
  -5   8  12 1791.20 33.0121   1
  -5   8  11 6329.31 47.8124  -2
  -5   8  11 6329.31 47.8124   1
   5   8 -10 25.3820 20.4663  -2
   5   8 -10 25.3820 20.4663   1
   5   8  -9 7046.01 41.0540  -2
   5   8  -9 7046.01 41.0540   1
   5   8  -8 119.826 14.8179  -2
   5   8  -8 119.826 14.8179   1
  -5  -8   7 279.759 22.8732  -2
  -5  -8   7 279.759 22.8732   1
   5   8  -6 6910.11 46.9260  -2
   5   8  -6 6910.11 46.9260   1
   5   8  -5 543.740 23.7447  -2
   5   8  -5 543.740 23.7447   1
  -5  -8   4 6246.40 43.2019  -2
  -5  -8   4 6246.40 43.2019   1
  -5  -8   3 19945.2 67.1966  -2
  -5  -8   3 19945.2 67.1966   1
   5  -8  -2 1983.29 28.4046  -2
   5  -8  -2 1983.29 28.4046   1
  -5  -8   1 2639.98 30.8957  -2
  -5  -8   1 2639.98 30.8957   1
   5   8   0 2799.74 31.3852  -2
   5   8   0 2799.74 31.3852   1
  -5  -8  -1 8099.13 45.3495  -2
  -5  -8  -1 8099.13 45.3495   1
   5  -8   2 2267.49 29.7929  -2
   5  -8   2 2267.49 29.7929   1
  -5   8  -3 5063.56 38.1276  -2
  -5   8  -3 5063.56 38.1276   1
   5  -8   4 4220.83 37.2960  -2
   5  -8   4 4220.83 37.2960   1
  -5   8  -5 9512.05 55.3601  -2
  -5   8  -5 9512.05 55.3601   1
   5   8   6 17.4153 18.1234  -2
   5   8   6 17.4153 18.1234   1
   5   8   7 8928.52 54.3549  -2
   5   8   7 8928.52 54.3549   1
  -5  -8  -8 2853.06 27.5171  -2
  -5  -8  -8 2853.06 27.5171   1
  -5  -8  -9 1121.96 21.2729  -2
  -5  -8  -9 1121.96 21.2729   1
  -5  -8 -10 26.6733 44.6269   1
  -5   8 -10 178.305 18.4531  -2
  -5   8 -10 178.305 18.4531   1
  -5   8 -11 45.7485 17.4819  -2
  -5   8 -11 45.7485 17.4819   1
  -5   8 -12 92.7551 19.6038  -2
  -5   8 -12 92.7551 19.6038   1
   5   8  13 369.436 25.4306  -2
   5   8  13 369.436 25.4306   1
   5  -8  14 6.39529 74.2629   1
   5  -8  14 137.139 26.0931  -2
   5  -8  14 137.139 26.0931   1
   5  -8  15 102.467 48.0417   1
  -5   8 -15 94.1980 24.7082  -2
  -5   8 -15 94.1980 24.7082   1
   5  -8  16 42.8755 32.2731   1
   5  -8  16 2.73523 21.4402  -2
   5  -8  16 2.73523 21.4402   1
  -5  -9  16 85.3856 41.0596   1
  -5   9  16 125.115 24.7579  -2
  -5   9  16 125.115 24.7579   1
  -5  -9  15 46.7775 20.8619  -2
  -5  -9  15 46.7775 20.8619   1
   5  -9 -14 164.558 29.2197  -2
   5  -9 -14 164.558 29.2197   1
  -5   9  13 139.471 26.7707  -2
  -5   9  13 139.471 26.7707   1
  -5   9  12 164.352 25.8311  -2
  -5   9  12 164.352 25.8311   1
  -5   9  11 2647.95 35.5628  -2
  -5   9  11 2647.95 35.5628   1
   5  -9 -10 80.2925 20.9249  -2
   5  -9 -10 80.2925 20.9249   1
  -5   9   9 3376.73 33.7053  -2
  -5   9   9 3376.73 33.7053   1
  -5  -9   8 672.848 83.1023   1
  -5   9   8 1967.21 25.3470  -2
  -5   9   8 1967.21 25.3470   1
   5   9  -7 100.752 19.3744  -2
   5   9  -7 100.752 19.3744   1
  -5  -9   6 19014.3 80.3064  -2
  -5  -9   6 19014.3 80.3064   1
   5   9  -5 11251.0 63.2854  -2
   5   9  -5 11251.0 63.2854   1
   5  -9  -4 60.5728 20.0806  -2
   5  -9  -4 60.5728 20.0806   1
  -5  -9   3 183.706 17.0528  -2
  -5  -9   3 183.706 17.0528   1
  -5  -9   2 96.6672 13.9819  -2
  -5  -9   2 96.6672 13.9819   1
  -5  -9   1 3618.19 31.6887  -2
  -5  -9   1 3618.19 31.6887   1
   5   9   0 73.5638 19.1783  -2
   5   9   0 73.5638 19.1783   1
  -5  -9  -1 7188.70 46.6221  -2
  -5  -9  -1 7188.70 46.6221   1
   5  -9   2 2796.45 33.2850  -2
   5  -9   2 2796.45 33.2850   1
  -5   9  -3 866.140 25.0912  -2
  -5   9  -3 866.140 25.0912   1
  -5   9  -4 8368.19 49.6854  -2
  -5   9  -4 8368.19 49.6854   1
  -5   9  -5 221.781 20.4597  -2
  -5   9  -5 221.781 20.4597   1
  -5   9  -6 1949.41 31.7858  -2
  -5   9  -6 1949.41 31.7858   1
   5   9   7 52.8668 15.6424  -2
   5   9   7 52.8668 15.6424   1
  -5  -9  -8 1252.53 24.0965  -2
  -5  -9  -8 1252.53 24.0965   1
  -5  -9  -9 307.820 18.7793  -2
  -5  -9  -9 307.820 18.7793   1
   5  -9  10 7789.27 44.1800  -2
   5  -9  10 7789.27 44.1800   1
   5   9  11 83.8402 18.1482  -2
   5   9  11 83.8402 18.1482   1
   5   9  12 227.979 21.3037  -2
   5   9  12 227.979 21.3037   1
  -5   9 -13 72.0253 24.0180  -2
  -5   9 -13 72.0253 24.0180   1
   5  -9  14 93.0995 82.0602   1
   5   9  14 662.943 30.9128  -2
   5   9  14 662.943 30.9128   1
   5  -9  15-1.13388 47.2567   1
   5   9  15 199.587 23.5123  -2
   5   9  15 199.587 23.5123   1
   5  -9  16 43.7708 24.1355   1
  -5   9 -16 68.2526 25.5997  -2
  -5   9 -16 68.2526 25.5997   1
  -5  10  16 33.3032 38.1547   1
   5  10 -16 39.2943 20.8175  -2
   5  10 -16 39.2943 20.8175   1
   5  10 -15 154.697 27.4985  -2
   5  10 -15 154.697 27.4985   1
   5  10 -14 1107.60 33.2532  -2
   5  10 -14 1107.60 33.2532   1
   5 -10 -13 1392.45 36.0548  -2
   5 -10 -13 1392.45 36.0548   1
  -5  10  12 325.234 28.3711  -2
  -5  10  12 325.234 28.3711   1
   5 -10 -11 135.602 24.8206  -2
   5 -10 -11 135.602 24.8206   1
  -5 -10  10 126.341 77.8073   1
   5 -10 -10 119.889 19.4754  -2
   5 -10 -10 119.889 19.4754   1
  -5 -10   9 124.243 63.4878   1
  -5  10   9 490.272 21.8230  -2
  -5  10   9 490.272 21.8230   1
  -5  10   8 87.6791 15.4489  -2
  -5  10   8 87.6791 15.4489   1
   5  10  -7 5806.61 38.8150  -2
   5  10  -7 5806.61 38.8150   1
  -5 -10   6 161.280 21.4677  -2
  -5 -10   6 161.280 21.4677   1
   5  10  -5 6258.94 44.8894  -2
   5  10  -5 6258.94 44.8894   1
   5  10  -4 2640.09 31.2310  -2
   5  10  -4 2640.09 31.2310   1
  -5  10   3 9789.44 51.6385  -2
  -5  10   3 9789.44 51.6385   1
  -5 -10   2 17011.0 62.5416  -2
  -5 -10   2 17011.0 62.5416   1
   5 -10  -1 488.077 20.5695  -2
   5 -10  -1 488.077 20.5695   1
   5  10   0 5400.70 42.9842  -2
   5  10   0 5400.70 42.9842   1
   5 -10   1 224.616 20.5763  -2
   5 -10   1 224.616 20.5763   1
   5 -10   2 9625.32 60.0472  -2
   5 -10   2 9625.32 60.0472   1
  -5  10  -3 12900.5 61.2216  -2
  -5  10  -3 12900.5 61.2216   1
  -5  10  -4 6856.09 46.2950  -2
  -5  10  -4 6856.09 46.2950   1
   5 -10   5 1477.70 28.4366  -2
   5 -10   5 1477.70 28.4366   1
   5  10   6 631.585 25.2768  -2
   5  10   6 631.585 25.2768   1
   5  10   7 934.675 21.9612  -2
   5  10   7 934.675 21.9612   1
  -5 -10  -8 1544.82 25.0630  -2
  -5 -10  -8 1544.82 25.0630   1
   5  10   9 986.418 24.1556  -2
   5  10   9 986.418 24.1556   1
  -5 -10 -10 2715.84 32.2547  -2
  -5 -10 -10 2715.84 32.2547   1
   5  10  11 607.780 22.3412  -2
   5  10  11 607.780 22.3412   1
   5  10  12 451.836 24.2092  -2
   5  10  12 451.836 24.2092   1
   5  10  13 377.393 25.7660  -2
   5  10  13 377.393 25.7660   1
   5 -10  14 101.346 77.6726   1
   5  10  14 436.384 29.2058  -2
   5  10  14 436.384 29.2058   1
   5 -10  15 11.2869 30.4802   1
  -5 -10 -15 84.2658 25.1505  -2
  -5 -10 -15 84.2658 25.1505   1
   5  10  16 66.9068 26.3975   1
  -5 -10 -16 391.588 26.4626  -2
  -5 -10 -16 391.588 26.4626   1
  -5 -11  16 58.6071 47.4656   1
   5 -11 -16 50.3509 29.4397  -2
   5 -11 -16 50.3509 29.4397   1
  -5 -11  15 10.9996 45.3787   1
  -5  11  15 77.0115 33.6230  -2
  -5  11  15 77.0115 33.6230   1
  -5  11  14 34.3198 29.7516  -2
  -5  11  14 34.3198 29.7516   1
  -5  11  13 130.776 29.3231  -2
  -5  11  13 130.776 29.3231   1
   5  11 -12 1511.71 36.8680  -2
   5  11 -12 1511.71 36.8680   1
   5 -11 -11 283.427 28.7167  -2
   5 -11 -11 283.427 28.7167   1
  -5 -11  10-93.9343 63.6744   1
   5  11 -10 49.1289 25.6922  -2
   5  11 -10 49.1289 25.6922   1
  -5 -11   9 455.848 24.0615  -2
  -5 -11   9 455.848 24.0615   1
   5 -11  -8 1260.68 24.5685  -2
   5 -11  -8 1260.68 24.5685   1
  -5 -11   7 368.843 18.9719  -2
  -5 -11   7 368.843 18.9719   1
  -5 -11   6 3696.67 35.7506  -2
  -5 -11   6 3696.67 35.7506   1
  -5 -11   5 65.1916 18.4781  -2
  -5 -11   5 65.1916 18.4781   1
   5  11  -4 8210.29 48.2840  -2
   5  11  -4 8210.29 48.2840   1
   5 -11  -3 8940.99 51.9180  -2
   5 -11  -3 8940.99 51.9180   1
  -5  11   2 5315.99 42.1490  -2
  -5  11   2 5315.99 42.1490   1
   5  11  -1 3101.91 34.3837  -2
   5  11  -1 3101.91 34.3837   1
   5  11   0 800.275 23.1864  -2
   5  11   0 800.275 23.1864   1
  -5  11  -1 3690.64 35.4848  -2
  -5  11  -1 3690.64 35.4848   1
   5  11   2 854.547 26.8903  -2
   5  11   2 854.547 26.8903   1
  -5  11  -3 8954.70 54.7704  -2
  -5  11  -3 8954.70 54.7704   1
  -5  11  -4 64.6322 18.5733  -2
  -5  11  -4 64.6322 18.5733   1
  -5 -11  -5 13802.9 68.2319  -2
  -5 -11  -5 13802.9 68.2319   1
   5  11   6 227.547 16.5355  -2
   5  11   6 227.547 16.5355   1
  -5 -11  -7 1282.73 24.3681  -2
  -5 -11  -7 1282.73 24.3681   1
   5 -11   8 790.548 22.9751  -2
   5 -11   8 790.548 22.9751   1
   5 -11   9 1207.77 25.8134  -2
   5 -11   9 1207.77 25.8134   1
  -5  11 -10 29.7920 17.4666  -2
  -5  11 -10 29.7920 17.4666   1
  -5  11 -11 730.166 24.2778  -2
  -5  11 -11 730.166 24.2778   1
  -5  11 -12 47.6878 21.2107  -2
  -5  11 -12 47.6878 21.2107   1
   5 -11  13 329.155 24.3746  -2
   5 -11  13 329.155 24.3746   1
   5 -11  14 396.488 88.5578   1
   5  11  14 805.300 28.7535  -2
   5  11  14 805.300 28.7535   1
  -5 -11 -15 70.5729 36.8149   1
  -5  11 -15 192.174 24.2024  -2
  -5  11 -15 192.174 24.2024   1
   5 -11  16 12.4111 30.5057   1
  -5  11 -16-9.73676 18.6044  -2
  -5  11 -16-9.73676 18.6044   1
  -5 -12  16-52.8927 39.6397   1
  -5 -12  16 62.7161 25.6885  -2
  -5 -12  16 62.7161 25.6885   1
  -5 -12  15 28.3895 39.2815   1
  -5 -12  15 68.2335 30.5921  -2
  -5 -12  15 68.2335 30.5921   1
  -5 -12  14 187.841 32.9347  -2
  -5 -12  14 187.841 32.9347   1
   5  12 -13 34.2205 29.0673  -2
   5  12 -13 34.2205 29.0673   1
  -5 -12  12 103.010 77.4381   1
   5 -12 -12 123.818 28.1532  -2
   5 -12 -12 123.818 28.1532   1
  -5  12  11 762.992 36.8827  -2
  -5  12  11 762.992 36.8827   1
  -5 -12  10 406.585 133.652   1
  -5  12  10 705.202 31.5548  -2
  -5  12  10 705.202 31.5548   1
  -5 -12   9 1443.42 115.948   1
   5 -12  -9 3619.70 38.0062  -2
   5 -12  -9 3619.70 38.0062   1
   5 -12  -8 2148.88 30.2156  -2
   5 -12  -8 2148.88 30.2156   1
   5  12  -7 2814.74 30.3174  -2
   5  12  -7 2814.74 30.3174   1
  -5 -12   6 3141.81 32.7130  -2
  -5 -12   6 3141.81 32.7130   1
  -5 -12   5 872.489 29.3978  -2
  -5 -12   5 872.489 29.3978   1
  -5  12   4 133.028 17.9407  -2
  -5  12   4 133.028 17.9407   1
   5  12  -3 42.3224 16.9475  -2
   5  12  -3 42.3224 16.9475   1
   5  12  -2 357.452 21.4155  -2
   5  12  -2 357.452 21.4155   1
  -5 -12   1 10443.6 56.1202  -2
  -5 -12   1 10443.6 56.1202   1
   5 -12   0 46.4024 16.6995  -2
   5 -12   0 46.4024 16.6995   1
  -5  12  -1 3321.35 35.5479  -2
  -5  12  -1 3321.35 35.5479   1
  -5  12  -2 19226.7 80.1846  -2
  -5  12  -2 19226.7 80.1846   1
  -5 -12  -3 14886.6 74.3171  -2
  -5 -12  -3 14886.6 74.3171   1
  -5  12  -4 286.957 23.2089  -2
  -5  12  -4 286.957 23.2089   1
  -5 -12  -5 1554.87 32.8473  -2
  -5 -12  -5 1554.87 32.8473   1
  -5 -12  -6 408.437 19.8056  -2
  -5 -12  -6 408.437 19.8056   1
  -5  12  -7 28.9713 17.9901  -2
  -5  12  -7 28.9713 17.9901   1
  -5  12  -8 6250.53 41.7625  -2
  -5  12  -8 6250.53 41.7625   1
  -5 -12  -9 1650.28 28.2352  -2
  -5 -12  -9 1650.28 28.2352   1
  -5 -12 -10 84.8728 18.2602  -2
  -5 -12 -10 84.8728 18.2602   1
  -5  12 -11 426.062 22.3207  -2
  -5  12 -11 426.062 22.3207   1
  -5 -12 -12 44.2593 19.6504  -2
  -5 -12 -12 44.2593 19.6504   1
   5 -12  13 56.2871 73.9618   1
   5  12  13 98.2554 21.7360  -2
   5  12  13 98.2554 21.7360   1
   5 -12  14 143.658 69.4519   1
   5  12  14 50.9821 23.6331  -2
   5  12  14 50.9821 23.6331   1
   5  12  15 24.1723 28.5686   1
  -5 -12 -15 192.773 30.7448  -2
  -5 -12 -15 192.773 30.7448   1
   5 -12  16-3.81611 27.1976   1
  -5 -12 -16 36.2323 23.0318  -2
  -5 -12 -16 36.2323 23.0318   1
  -5 -13  16 41.1383 38.5696   1
   5 -13 -16 45.9166 46.8738  -2
   5 -13 -16 45.9166 46.8738   1
  -5 -13  15 249.894 64.7168   1
  -5 -13  15 857.218 35.3832  -2
  -5 -13  15 857.218 35.3832   1
  -5 -13  14 9.61232 64.3790   1
  -5  13  14 6.99432 29.0516  -2
  -5  13  14 6.99432 29.0516   1
   5  13 -13 250.162 33.6527  -2
   5  13 -13 250.162 33.6527   1
  -5 -13  12 443.605 32.0719  -2
  -5 -13  12 443.605 32.0719   1
  -5  13  11 502.524 35.7489  -2
  -5  13  11 502.524 35.7489   1
  -5 -13  10 228.217 128.621   1
   5  13 -10 434.966 27.5092  -2
   5  13 -10 434.966 27.5092   1
   5 -13  -9 373.685 24.2253  -2
   5 -13  -9 373.685 24.2253   1
   5 -13  -8 282.298 21.0830  -2
   5 -13  -8 282.298 21.0830   1
   5  13  -7 8601.91 48.7267  -2
   5  13  -7 8601.91 48.7267   1
  -5 -13   6 2507.91 30.4789  -2
  -5 -13   6 2507.91 30.4789   1
  -5 -13   5 9240.90 49.0622  -2
  -5 -13   5 9240.90 49.0622   1
   5  13  -4 8295.29 54.6837  -2
   5  13  -4 8295.29 54.6837   1
  -5  13   3 3938.79 39.3121  -2
  -5  13   3 3938.79 39.3121   1
   5  13  -2 1591.68 29.8724  -2
   5  13  -2 1591.68 29.8724   1
   5 -13  -1 23203.6 90.8033  -2
   5 -13  -1 23203.6 90.8033   1
   5  13   0 691.001 25.9431  -2
   5  13   0 691.001 25.9431   1
   5  13   1 362.535 22.5731  -2
   5  13   1 362.535 22.5731   1
  -5  13  -2 743.505 27.2866  -2
  -5  13  -2 743.505 27.2866   1
  -5  13  -3 467.966 25.5179  -2
  -5  13  -3 467.966 25.5179   1
   5 -13   4 417.420 26.0915  -2
   5 -13   4 417.420 26.0915   1
  -5 -13  -5 800.867 23.6412  -2
  -5 -13  -5 800.867 23.6412   1
  -5 -13  -6 903.894 25.1038  -2
  -5 -13  -6 903.894 25.1038   1
   5  13   7 116.263 19.9669  -2
   5  13   7 116.263 19.9669   1
  -5 -13  -8 141.481 18.5977  -2
  -5 -13  -8 141.481 18.5977   1
   5 -13   9 1702.77 28.8191  -2
   5 -13   9 1702.77 28.8191   1
  -5  13 -10 31.0644 22.3421  -2
  -5  13 -10 31.0644 22.3421   1
  -5 -13 -11 64.4285 21.9113  -2
  -5 -13 -11 64.4285 21.9113   1
   5  13  12 123.040 22.6208  -2
   5  13  12 123.040 22.6208   1
   5  13  13 300.082 60.1113   1
  -5 -13 -13 494.279 27.5336  -2
  -5 -13 -13 494.279 27.5336   1
   5 -13  14-67.4963 44.6081   1
   5  13  14 65.4549 28.7037  -2
   5  13  14 65.4549 28.7037   1
   5 -13  15-8.34105 29.7403   1
   5 -13  15 154.506 25.8263  -2
   5 -13  15 154.506 25.8263   1
  -5  14  15 244.068 68.4449   1
   5  14 -15 656.818 36.6752  -2
   5  14 -15 656.818 36.6752   1
  -5  14  14 125.827 27.7741  -2
  -5  14  14 125.827 27.7741   1
  -5 -14  13 372.066 32.5972  -2
  -5 -14  13 372.066 32.5972   1
  -5 -14  12 1353.89 41.8054  -2
  -5 -14  12 1353.89 41.8054   1
  -5 -14  11 78.8010 29.6245  -2
  -5 -14  11 78.8010 29.6245   1
   5  14 -10 1659.25 36.4677  -2
   5  14 -10 1659.25 36.4677   1
  -5 -14   9 300.417 129.773   1
   5 -14  -9 911.740 29.3376  -2
   5 -14  -9 911.740 29.3376   1
   5  14  -8 540.366 23.7684  -2
   5  14  -8 540.366 23.7684   1
  -5  14   7 125.743 20.4664  -2
  -5  14   7 125.743 20.4664   1
  -5 -14   6 621.027 23.9067  -2
  -5 -14   6 621.027 23.9067   1
   5  14  -5 1352.21 25.5029  -2
   5  14  -5 1352.21 25.5029   1
  -5  14   4 610.335 19.7007  -2
  -5  14   4 610.335 19.7007   1
   5  14  -3 106.634 17.8437  -2
   5  14  -3 106.634 17.8437   1
   5  14  -2 375.638 23.6969  -2
   5  14  -2 375.638 23.6969   1
   5  14  -1 174.046 20.5821  -2
   5  14  -1 174.046 20.5821   1
  -5 -14   0 219.862 22.4037  -2
  -5 -14   0 219.862 22.4037   1
  -5  14  -1 10159.9 61.7548  -2
  -5  14  -1 10159.9 61.7548   1
   5  14   2 3533.29 44.3144  -2
   5  14   2 3533.29 44.3144   1
  -5  14  -3 65.8554 22.8980  -2
  -5  14  -3 65.8554 22.8980   1
   5 -14   4 5270.45 37.6734  -2
   5 -14   4 5270.45 37.6734   1
  -5  14  -5 1114.98 25.3062  -2
  -5  14  -5 1114.98 25.3062   1
  -5 -14  -6 328.315 23.2035  -2
  -5 -14  -6 328.315 23.2035   1
  -5 -14  -7 1831.35 32.2530  -2
  -5 -14  -7 1831.35 32.2530   1
  -5  14  -8 1597.99 28.6605  -2
  -5  14  -8 1597.99 28.6605   1
   5  14   9 760.144 25.9747  -2
   5  14   9 760.144 25.9747   1
  -5  14 -10 2305.30 36.0886  -2
  -5  14 -10 2305.30 36.0886   1
   5  14  11 307.792 22.1159  -2
   5  14  11 307.792 22.1159   1
   5  14  12 37.9906 75.5046   1
   5  14  12 62.2457 21.8042  -2
   5  14  12 62.2457 21.8042   1
   5 -14  13 32.8928 49.5033   1
   5  14  13 11.8762 21.0147  -2
   5  14  13 11.8762 21.0147   1
   5  14  14 100.500 36.7997   1
   5 -14  14 131.783 23.7952  -2
   5 -14  14 131.783 23.7952   1
   5  14  15-39.8534 30.0692   1
   5  14  15 50.9065 27.4712  -2
   5  14  15 50.9065 27.4712   1
   5 -15 -15 21.0982 32.7293  -2
   5 -15 -15 21.0982 32.7293   1
   5 -15 -14 82.9558 32.7700  -2
   5 -15 -14 82.9558 32.7700   1
  -5 -15  13 387.346 34.0276  -2
  -5 -15  13 387.346 34.0276   1
   5 -15 -12 129.682 29.0106  -2
   5 -15 -12 129.682 29.0106   1
  -5  15  11 823.866 35.3825  -2
  -5  15  11 823.866 35.3825   1
   5  15 -10 285.830 29.5010  -2
   5  15 -10 285.830 29.5010   1
  -5 -15   9 2940.02 215.927   1
   5  15  -9 4727.80 47.4674  -2
   5  15  -9 4727.80 47.4674   1
  -5 -15   8-27.1737 108.671   1
  -5 -15   8 67.3020 20.1979  -2
  -5 -15   8 67.3020 20.1979   1
   5 -15  -7 1475.06 30.6875  -2
   5 -15  -7 1475.06 30.6875   1
  -5  15   6 1853.51 31.8933  -2
  -5  15   6 1853.51 31.8933   1
  -5 -15   5 48.6681 19.0205  -2
  -5 -15   5 48.6681 19.0205   1
   5 -15  -4 2450.20 28.7861  -2
   5 -15  -4 2450.20 28.7861   1
  -5 -15   3 208.199 46.4568   1
   5  15  -3 746.989 20.6966  -2
   5  15  -3 746.989 20.6966   1
  -5 -15   2 393.173 19.6194  -2
  -5 -15   2 393.173 19.6194   1
  -5 -15   1 17.2394 16.8678  -2
  -5 -15   1 17.2394 16.8678   1
   5 -15   0 4273.66 37.9522  -2
   5 -15   0 4273.66 37.9522   1
  -5 -15  -1 804.961 23.7906  -2
  -5 -15  -1 804.961 23.7906   1
  -5 -15  -2-9.49764 18.1522  -2
  -5 -15  -2-9.49764 18.1522   1
   5 -15   3 12757.7 56.6787  -2
   5 -15   3 12757.7 56.6787   1
  -5 -15  -4 757.684 23.1629  -2
  -5 -15  -4 757.684 23.1629   1
   5 -15   5 189.714 20.8694  -2
   5 -15   5 189.714 20.8694   1
  -5 -15  -6 52.2820 19.6293  -2
  -5 -15  -6 52.2820 19.6293   1
   5  15   7 98.7693 22.2290  -2
   5  15   7 98.7693 22.2290   1
   5  15   8 109.835 21.1669  -2
   5  15   8 109.835 21.1669   1
  -5 -15  -9 657.272 24.8362  -2
  -5 -15  -9 657.272 24.8362   1
  -5 -15 -10 356.854 73.2829   1
  -5  15 -10 861.910 27.3377  -2
  -5  15 -10 861.910 27.3377   1
   5  15  11 641.872 24.9139  -2
   5  15  11 641.872 24.9139   1
   5  15  12 250.131 81.0561   1
   5 -15  12 413.555 24.3673  -2
   5 -15  12 413.555 24.3673   1
[truncated: 1,449,276 more chars]
